# Supplementary material for: Microbial and mineral interactions decouple litter quality from soil organic matter formation
Source: Nat Commun. 2024 Nov 20;15:10063. doi: 10.1038/s41467-024-54446-0 (PMC11579368; doi:10.1038/s41467-024-54446-0)
Supplement: Supplementary file 4 — Source Data [file 41467_2024_54446_MOESM4_ESM.xlsx]

## Sheet: Figure_1a
Replicate	Mineral treatment	Litter treatment	Days since litter addition	% of litter-derived C respired
1	No Minerals	High Quality	0	0
2	No Minerals	High Quality	0	0
3	No Minerals	High Quality	0	0
4	No Minerals	High Quality	0	0
5	No Minerals	High Quality	0	0
1	Goethite	High Quality	0	0
2	Goethite	High Quality	0	0
3	Goethite	High Quality	0	0
4	Goethite	High Quality	0	0
5	Goethite	High Quality	0	0
1	Kaolinite	High Quality	0	0
2	Kaolinite	High Quality	0	0
3	Kaolinite	High Quality	0	0
4	Kaolinite	High Quality	0	0
5	Kaolinite	High Quality	0	0
1	Montmorillonite	High Quality	0	0
2	Montmorillonite	High Quality	0	0
3	Montmorillonite	High Quality	0	0
4	Montmorillonite	High Quality	0	0
5	Montmorillonite	High Quality	0	0
1	No Minerals	High Quality	1	1.06
2	No Minerals	High Quality	1	1.13
3	No Minerals	High Quality	1	1.13
4	No Minerals	High Quality	1	1.11
5	No Minerals	High Quality	1	0.94
1	Goethite	High Quality	1	0.94
2	Goethite	High Quality	1	0.97
3	Goethite	High Quality	1	0.91
4	Goethite	High Quality	1	0.83
5	Goethite	High Quality	1	0.72
1	Kaolinite	High Quality	1	0.87
2	Kaolinite	High Quality	1	0.89
3	Kaolinite	High Quality	1	0.85
4	Kaolinite	High Quality	1	0.75
5	Kaolinite	High Quality	1	0.77
1	Montmorillonite	High Quality	1	1.65
2	Montmorillonite	High Quality	1	0.89
3	Montmorillonite	High Quality	1	0.99
4	Montmorillonite	High Quality	1	1.35
5	Montmorillonite	High Quality	1	0.75
1	No Minerals	High Quality	2	6.18
2	No Minerals	High Quality	2	6.23
3	No Minerals	High Quality	2	5.82
4	No Minerals	High Quality	2	5.8
5	No Minerals	High Quality	2	4.54
1	Goethite	High Quality	2	4.75
2	Goethite	High Quality	2	5.21
3	Goethite	High Quality	2	4.5
4	Goethite	High Quality	2	4.08
5	Goethite	High Quality	2	2.95
1	Kaolinite	High Quality	2	5.46
2	Kaolinite	High Quality	2	5.07
3	Kaolinite	High Quality	2	4.75
4	Kaolinite	High Quality	2	4.08
5	Kaolinite	High Quality	2	3.87
1	Montmorillonite	High Quality	2	7.16
2	Montmorillonite	High Quality	2	4.45
3	Montmorillonite	High Quality	2	5.09
4	Montmorillonite	High Quality	2	6.07
5	Montmorillonite	High Quality	2	4.1
1	No Minerals	High Quality	3	12.24
2	No Minerals	High Quality	3	12.3
3	No Minerals	High Quality	3	12.59
4	No Minerals	High Quality	3	12.04
5	No Minerals	High Quality	3	10.98
1	Goethite	High Quality	3	10.06
2	Goethite	High Quality	3	10.69
3	Goethite	High Quality	3	9.75
4	Goethite	High Quality	3	9.25
5	Goethite	High Quality	3	8.05
1	Kaolinite	High Quality	3	10.99
2	Kaolinite	High Quality	3	11.3
3	Kaolinite	High Quality	3	10.42
4	Kaolinite	High Quality	3	9.09
5	Kaolinite	High Quality	3	9.51
1	Montmorillonite	High Quality	3	11.82
2	Montmorillonite	High Quality	3	8.52
3	Montmorillonite	High Quality	3	9.68
4	Montmorillonite	High Quality	3	10.45
5	Montmorillonite	High Quality	3	7.62
1	No Minerals	High Quality	4	17.85
2	No Minerals	High Quality	4	17.79
3	No Minerals	High Quality	4	18.5
4	No Minerals	High Quality	4	17.57
5	No Minerals	High Quality	4	16.58
1	Goethite	High Quality	4	14.92
2	Goethite	High Quality	4	15.66
3	Goethite	High Quality	4	14.63
4	Goethite	High Quality	4	13.4
5	Goethite	High Quality	4	12.04
1	Kaolinite	High Quality	4	16.41
2	Kaolinite	High Quality	4	16.75
3	Kaolinite	High Quality	4	15.8
4	Kaolinite	High Quality	4	13.56
5	Kaolinite	High Quality	4	14.89
1	Montmorillonite	High Quality	4	15.06
2	Montmorillonite	High Quality	4	11.64
3	Montmorillonite	High Quality	4	13.23
4	Montmorillonite	High Quality	4	13.49
5	Montmorillonite	High Quality	4	10.7
1	No Minerals	High Quality	5	22.06
2	No Minerals	High Quality	5	21.69
3	No Minerals	High Quality	5	21.91
4	No Minerals	High Quality	5	21.07
5	No Minerals	High Quality	5	20.33
1	Goethite	High Quality	5	18.89
2	Goethite	High Quality	5	19.49
3	Goethite	High Quality	5	18.35
4	Goethite	High Quality	5	16.95
5	Goethite	High Quality	5	15.54
1	Kaolinite	High Quality	5	20.27
2	Kaolinite	High Quality	5	21.25
3	Kaolinite	High Quality	5	19.63
4	Kaolinite	High Quality	5	17.5
5	Kaolinite	High Quality	5	18.94
1	Montmorillonite	High Quality	5	17.69
2	Montmorillonite	High Quality	5	14.65
3	Montmorillonite	High Quality	5	16.1
4	Montmorillonite	High Quality	5	16
5	Montmorillonite	High Quality	5	13.29
1	No Minerals	High Quality	6	25.34
2	No Minerals	High Quality	6	24.91
3	No Minerals	High Quality	6	25.11
4	No Minerals	High Quality	6	24.31
5	No Minerals	High Quality	6	23.7
1	Goethite	High Quality	6	22.4
2	Goethite	High Quality	6	22.97
3	Goethite	High Quality	6	21.86
4	Goethite	High Quality	6	20.41
5	Goethite	High Quality	6	19
1	Kaolinite	High Quality	6	23.66
2	Kaolinite	High Quality	6	24.77
3	Kaolinite	High Quality	6	23.1
4	Kaolinite	High Quality	6	20.96
5	Kaolinite	High Quality	6	22.45
1	Montmorillonite	High Quality	6	19.99
2	Montmorillonite	High Quality	6	17.51
3	Montmorillonite	High Quality	6	18.88
4	Montmorillonite	High Quality	6	18.31
5	Montmorillonite	High Quality	6	15.72
1	No Minerals	High Quality	7	28.16
2	No Minerals	High Quality	7	27.53
3	No Minerals	High Quality	7	27.89
4	No Minerals	High Quality	7	27.1
5	No Minerals	High Quality	7	26.43
1	Goethite	High Quality	7	25.47
2	Goethite	High Quality	7	25.92
3	Goethite	High Quality	7	24.98
4	Goethite	High Quality	7	23.45
5	Goethite	High Quality	7	22.18
1	Kaolinite	High Quality	7	26.58
2	Kaolinite	High Quality	7	27.37
3	Kaolinite	High Quality	7	25.85
4	Kaolinite	High Quality	7	23.98
5	Kaolinite	High Quality	7	25.5
1	Montmorillonite	High Quality	7	22.17
2	Montmorillonite	High Quality	7	19.79
3	Montmorillonite	High Quality	7	21.51
4	Montmorillonite	High Quality	7	20.45
5	Montmorillonite	High Quality	7	18.03
1	No Minerals	High Quality	8	30.49
2	No Minerals	High Quality	8	29.93
3	No Minerals	High Quality	8	30.29
4	No Minerals	High Quality	8	29.41
5	No Minerals	High Quality	8	28.74
1	Goethite	High Quality	8	27.95
2	Goethite	High Quality	8	28.46
3	Goethite	High Quality	8	27.55
4	Goethite	High Quality	8	25.91
5	Goethite	High Quality	8	23.21
1	Kaolinite	High Quality	8	28.98
2	Kaolinite	High Quality	8	30.05
3	Kaolinite	High Quality	8	28.45
4	Kaolinite	High Quality	8	26.56
5	Kaolinite	High Quality	8	27.96
1	Montmorillonite	High Quality	8	24.32
2	Montmorillonite	High Quality	8	22.07
3	Montmorillonite	High Quality	8	23.91
4	Montmorillonite	High Quality	8	22.44
5	Montmorillonite	High Quality	8	20.08
1	No Minerals	High Quality	9	32.4
2	No Minerals	High Quality	9	31.64
3	No Minerals	High Quality	9	32.18
4	No Minerals	High Quality	9	31.31
5	No Minerals	High Quality	9	30.66
1	Goethite	High Quality	9	29.95
2	Goethite	High Quality	9	30.26
3	Goethite	High Quality	9	29.46
4	Goethite	High Quality	9	27.91
5	Goethite	High Quality	9	25.24
1	Kaolinite	High Quality	9	30.91
2	Kaolinite	High Quality	9	31.91
3	Kaolinite	High Quality	9	30.43
4	Kaolinite	High Quality	9	28.55
5	Kaolinite	High Quality	9	29.96
1	Montmorillonite	High Quality	9	26.13
2	Montmorillonite	High Quality	9	24.11
3	Montmorillonite	High Quality	9	25.88
4	Montmorillonite	High Quality	9	24.15
5	Montmorillonite	High Quality	9	21.87
1	No Minerals	High Quality	10	34.14
2	No Minerals	High Quality	10	33.44
3	No Minerals	High Quality	10	33.93
4	No Minerals	High Quality	10	33.14
5	No Minerals	High Quality	10	32.39
1	Goethite	High Quality	10	31.81
2	Goethite	High Quality	10	32.11
3	Goethite	High Quality	10	31.21
4	Goethite	High Quality	10	29.82
5	Goethite	High Quality	10	27.05
1	Kaolinite	High Quality	10	32.76
2	Kaolinite	High Quality	10	33.93
3	Kaolinite	High Quality	10	32.3
4	Kaolinite	High Quality	10	30.46
5	Kaolinite	High Quality	10	31.83
1	Montmorillonite	High Quality	10	27.9
2	Montmorillonite	High Quality	10	26.35
3	Montmorillonite	High Quality	10	28
4	Montmorillonite	High Quality	10	25.95
5	Montmorillonite	High Quality	10	23.66
1	No Minerals	High Quality	13	38.27
2	No Minerals	High Quality	13	37.52
3	No Minerals	High Quality	13	38
4	No Minerals	High Quality	13	37.26
5	No Minerals	High Quality	13	36.39
1	Goethite	High Quality	13	35.96
2	Goethite	High Quality	13	35.98
3	Goethite	High Quality	13	35.15
4	Goethite	High Quality	13	33.83
5	Goethite	High Quality	13	30.85
1	Kaolinite	High Quality	13	36.77
2	Kaolinite	High Quality	13	38.28
3	Kaolinite	High Quality	13	36.49
4	Kaolinite	High Quality	13	34.6
5	Kaolinite	High Quality	13	36.01
1	Montmorillonite	High Quality	13	31.16
2	Montmorillonite	High Quality	13	31
3	Montmorillonite	High Quality	13	32.53
4	Montmorillonite	High Quality	13	29.44
5	Montmorillonite	High Quality	13	27.59
1	No Minerals	High Quality	15	40.89
2	No Minerals	High Quality	15	40.11
3	No Minerals	High Quality	15	40.6
4	No Minerals	High Quality	15	39.86
5	No Minerals	High Quality	15	38.97
1	Goethite	High Quality	15	38.68
2	Goethite	High Quality	15	38.64
3	Goethite	High Quality	15	37.83
4	Goethite	High Quality	15	36.55
5	Goethite	High Quality	15	33.47
1	Kaolinite	High Quality	15	39.29
2	Kaolinite	High Quality	15	40.99
3	Kaolinite	High Quality	15	39.04
4	Kaolinite	High Quality	15	37.16
5	Kaolinite	High Quality	15	38.6
1	Montmorillonite	High Quality	15	33.36
2	Montmorillonite	High Quality	15	33.86
3	Montmorillonite	High Quality	15	35.21
4	Montmorillonite	High Quality	15	31.69
5	Montmorillonite	High Quality	15	30.14
1	No Minerals	High Quality	17	43.14
2	No Minerals	High Quality	17	42.32
3	No Minerals	High Quality	17	42.72
4	No Minerals	High Quality	17	42.11
5	No Minerals	High Quality	17	41.28
1	Goethite	High Quality	17	41.01
2	Goethite	High Quality	17	41.01
3	Goethite	High Quality	17	40.23
4	Goethite	High Quality	17	38.95
5	Goethite	High Quality	17	35.89
1	Kaolinite	High Quality	17	41.49
2	Kaolinite	High Quality	17	43.25
3	Kaolinite	High Quality	17	41.27
4	Kaolinite	High Quality	17	39.32
5	Kaolinite	High Quality	17	40.9
1	Montmorillonite	High Quality	17	35.11
2	Montmorillonite	High Quality	17	36.13
3	Montmorillonite	High Quality	17	37.29
4	Montmorillonite	High Quality	17	33.54
5	Montmorillonite	High Quality	17	32.35
1	No Minerals	High Quality	20	45.89
2	No Minerals	High Quality	20	45.03
3	No Minerals	High Quality	20	45.34
4	No Minerals	High Quality	20	44.83
5	No Minerals	High Quality	20	43.79
1	Goethite	High Quality	20	43.91
2	Goethite	High Quality	20	43.83
3	Goethite	High Quality	20	43.11
4	Goethite	High Quality	20	41.8
5	Goethite	High Quality	20	38.56
1	Kaolinite	High Quality	20	44.19
2	Kaolinite	High Quality	20	45.97
3	Kaolinite	High Quality	20	43.87
4	Kaolinite	High Quality	20	41.98
5	Kaolinite	High Quality	20	43.39
1	Montmorillonite	High Quality	20	37.27
2	Montmorillonite	High Quality	20	38.57
3	Montmorillonite	High Quality	20	39.71
4	Montmorillonite	High Quality	20	35.69
5	Montmorillonite	High Quality	20	34.67
1	No Minerals	High Quality	24	48.75
2	No Minerals	High Quality	24	47.88
3	No Minerals	High Quality	24	48.05
4	No Minerals	High Quality	24	47.63
5	No Minerals	High Quality	24	46.42
1	Goethite	High Quality	24	46.82
2	Goethite	High Quality	24	46.74
3	Goethite	High Quality	24	46.05
4	Goethite	High Quality	24	44.82
5	Goethite	High Quality	24	41.61
1	Kaolinite	High Quality	24	47.05
2	Kaolinite	High Quality	24	48.85
3	Kaolinite	High Quality	24	46.8
4	Kaolinite	High Quality	24	44.87
5	Kaolinite	High Quality	24	46.1
1	Montmorillonite	High Quality	24	39.78
2	Montmorillonite	High Quality	24	41.28
3	Montmorillonite	High Quality	24	42.43
4	Montmorillonite	High Quality	24	38.15
5	Montmorillonite	High Quality	24	37.32
1	No Minerals	High Quality	28	51.29
2	No Minerals	High Quality	28	50.39
3	No Minerals	High Quality	28	50.35
4	No Minerals	High Quality	28	49.99
5	No Minerals	High Quality	28	48.68
1	Goethite	High Quality	28	49.35
2	Goethite	High Quality	28	49.21
3	Goethite	High Quality	28	48.48
4	Goethite	High Quality	28	47.36
5	Goethite	High Quality	28	44.23
1	Kaolinite	High Quality	28	49.59
2	Kaolinite	High Quality	28	51.17
3	Kaolinite	High Quality	28	49.28
4	Kaolinite	High Quality	28	47.41
5	Kaolinite	High Quality	28	48.39
1	Montmorillonite	High Quality	28	42.17
2	Montmorillonite	High Quality	28	43.75
3	Montmorillonite	High Quality	28	44.95
4	Montmorillonite	High Quality	28	40.52
5	Montmorillonite	High Quality	28	39.74
1	No Minerals	High Quality	31	52.88
2	No Minerals	High Quality	31	51.95
3	No Minerals	High Quality	31	51.71
4	No Minerals	High Quality	31	51.4
5	No Minerals	High Quality	31	50.07
1	Goethite	High Quality	31	50.83
2	Goethite	High Quality	31	50.69
3	Goethite	High Quality	31	49.97
4	Goethite	High Quality	31	48.95
5	Goethite	High Quality	31	45.9
1	Kaolinite	High Quality	31	51.19
2	Kaolinite	High Quality	31	52.59
3	Kaolinite	High Quality	31	50.8
4	Kaolinite	High Quality	31	49.06
5	Kaolinite	High Quality	31	49.79
1	Montmorillonite	High Quality	31	43.71
2	Montmorillonite	High Quality	31	45.32
3	Montmorillonite	High Quality	31	46.52
4	Montmorillonite	High Quality	31	42.09
5	Montmorillonite	High Quality	31	41.35
1	No Minerals	High Quality	34	54.25
2	No Minerals	High Quality	34	53.31
3	No Minerals	High Quality	34	52.92
4	No Minerals	High Quality	34	52.56
5	No Minerals	High Quality	34	51.14
1	Goethite	High Quality	34	52.16
2	Goethite	High Quality	34	52.01
3	Goethite	High Quality	34	51.26
4	Goethite	High Quality	34	50.27
5	Goethite	High Quality	34	47.22
1	Kaolinite	High Quality	34	52.58
2	Kaolinite	High Quality	34	53.82
3	Kaolinite	High Quality	34	52.15
4	Kaolinite	High Quality	34	50.44
5	Kaolinite	High Quality	34	50.91
1	Montmorillonite	High Quality	34	45.07
2	Montmorillonite	High Quality	34	46.67
3	Montmorillonite	High Quality	34	47.88
4	Montmorillonite	High Quality	34	43.4
5	Montmorillonite	High Quality	34	42.63
1	No Minerals	High Quality	38	55.79
2	No Minerals	High Quality	38	54.87
3	No Minerals	High Quality	38	54.29
4	No Minerals	High Quality	38	53.87
5	No Minerals	High Quality	38	52.42
1	Goethite	High Quality	38	53.63
2	Goethite	High Quality	38	53.46
3	Goethite	High Quality	38	52.66
4	Goethite	High Quality	38	51.75
5	Goethite	High Quality	38	48.7
1	Kaolinite	High Quality	38	54.16
2	Kaolinite	High Quality	38	55.24
3	Kaolinite	High Quality	38	53.65
4	Kaolinite	High Quality	38	52.05
5	Kaolinite	High Quality	38	52.21
1	Montmorillonite	High Quality	38	46.63
2	Montmorillonite	High Quality	38	48.15
3	Montmorillonite	High Quality	38	49.39
4	Montmorillonite	High Quality	38	44.91
5	Montmorillonite	High Quality	38	44.16
1	No Minerals	High Quality	41	57
2	No Minerals	High Quality	41	56.05
3	No Minerals	High Quality	41	55.35
4	No Minerals	High Quality	41	54.85
5	No Minerals	High Quality	41	53.41
1	Goethite	High Quality	41	54.74
2	Goethite	High Quality	41	54.59
3	Goethite	High Quality	41	53.74
4	Goethite	High Quality	41	52.93
5	Goethite	High Quality	41	49.85
1	Kaolinite	High Quality	41	55.37
2	Kaolinite	High Quality	41	56.25
3	Kaolinite	High Quality	41	54.79
4	Kaolinite	High Quality	41	53.31
5	Kaolinite	High Quality	41	53.21
1	Montmorillonite	High Quality	41	47.88
2	Montmorillonite	High Quality	41	49.29
3	Montmorillonite	High Quality	41	50.58
4	Montmorillonite	High Quality	41	46.17
5	Montmorillonite	High Quality	41	45.38
1	No Minerals	High Quality	45	58.41
2	No Minerals	High Quality	45	57.44
3	No Minerals	High Quality	45	56.57
4	No Minerals	High Quality	45	55.99
5	No Minerals	High Quality	45	54.53
1	Goethite	High Quality	45	55.99
2	Goethite	High Quality	45	55.89
3	Goethite	High Quality	45	54.92
4	Goethite	High Quality	45	54.28
5	Goethite	High Quality	45	51.12
1	Kaolinite	High Quality	45	56.72
2	Kaolinite	High Quality	45	57.41
3	Kaolinite	High Quality	45	56
4	Kaolinite	High Quality	45	54.64
5	Kaolinite	High Quality	45	54.3
1	Montmorillonite	High Quality	45	49.26
2	Montmorillonite	High Quality	45	50.52
3	Montmorillonite	High Quality	45	51.8
4	Montmorillonite	High Quality	45	47.54
5	Montmorillonite	High Quality	45	46.69
1	No Minerals	High Quality	49	59.85
2	No Minerals	High Quality	49	58.82
3	No Minerals	High Quality	49	57.83
4	No Minerals	High Quality	49	57.1
5	No Minerals	High Quality	49	55.61
1	Goethite	High Quality	49	57.26
2	Goethite	High Quality	49	57.17
3	Goethite	High Quality	49	56.14
4	Goethite	High Quality	49	55.6
5	Goethite	High Quality	49	52.29
1	Kaolinite	High Quality	49	58.02
2	Kaolinite	High Quality	49	58.5
3	Kaolinite	High Quality	49	57.15
4	Kaolinite	High Quality	49	55.91
5	Kaolinite	High Quality	49	55.34
1	Montmorillonite	High Quality	49	50.52
2	Montmorillonite	High Quality	49	51.69
3	Montmorillonite	High Quality	49	52.94
4	Montmorillonite	High Quality	49	48.84
5	Montmorillonite	High Quality	49	47.91
1	No Minerals	High Quality	56	61.98
2	No Minerals	High Quality	56	60.89
3	No Minerals	High Quality	56	59.69
4	No Minerals	High Quality	56	58.78
5	No Minerals	High Quality	56	57.23
1	Goethite	High Quality	56	59.28
2	Goethite	High Quality	56	59.03
3	Goethite	High Quality	56	57.94
4	Goethite	High Quality	56	57.44
5	Goethite	High Quality	56	53.94
1	Kaolinite	High Quality	56	59.78
2	Kaolinite	High Quality	56	59.99
3	Kaolinite	High Quality	56	58.73
4	Kaolinite	High Quality	56	57.67
5	Kaolinite	High Quality	56	56.77
1	Montmorillonite	High Quality	56	52.08
2	Montmorillonite	High Quality	56	53.14
3	Montmorillonite	High Quality	56	54.34
4	Montmorillonite	High Quality	56	50.48
5	Montmorillonite	High Quality	56	49.48
1	No Minerals	High Quality	63	63.89
2	No Minerals	High Quality	63	62.69
3	No Minerals	High Quality	63	61.27
4	No Minerals	High Quality	63	60.32
5	No Minerals	High Quality	63	58.71
1	Goethite	High Quality	63	61.2
2	Goethite	High Quality	63	60.9
3	Goethite	High Quality	63	59.69
4	Goethite	High Quality	63	59.2
5	Goethite	High Quality	63	55.57
1	Kaolinite	High Quality	63	61.45
2	Kaolinite	High Quality	63	61.39
3	Kaolinite	High Quality	63	60.18
4	Kaolinite	High Quality	63	59.31
5	Kaolinite	High Quality	63	58.14
1	Montmorillonite	High Quality	63	53.42
2	Montmorillonite	High Quality	63	54.46
3	Montmorillonite	High Quality	63	55.59
4	Montmorillonite	High Quality	63	51.91
5	Montmorillonite	High Quality	63	50.9
1	No Minerals	High Quality	70	65.61
2	No Minerals	High Quality	70	64.31
3	No Minerals	High Quality	70	62.67
4	No Minerals	High Quality	70	61.73
5	No Minerals	High Quality	70	59.96
1	Goethite	High Quality	70	63.08
2	Goethite	High Quality	70	62.65
3	Goethite	High Quality	70	61.53
4	Goethite	High Quality	70	60.86
5	Goethite	High Quality	70	57.2
1	Kaolinite	High Quality	70	62.89
2	Kaolinite	High Quality	70	62.71
3	Kaolinite	High Quality	70	61.51
4	Kaolinite	High Quality	70	60.84
5	Kaolinite	High Quality	70	59.42
1	Montmorillonite	High Quality	70	54.52
2	Montmorillonite	High Quality	70	55.59
3	Montmorillonite	High Quality	70	56.64
4	Montmorillonite	High Quality	70	53.1
5	Montmorillonite	High Quality	70	52.13
1	No Minerals	High Quality	77	67.06
2	No Minerals	High Quality	77	65.78
3	No Minerals	High Quality	77	63.87
4	No Minerals	High Quality	77	63.04
5	No Minerals	High Quality	77	61.3
1	Goethite	High Quality	77	64.82
2	Goethite	High Quality	77	64.22
3	Goethite	High Quality	77	63.19
4	Goethite	High Quality	77	62.41
5	Goethite	High Quality	77	58.71
1	Kaolinite	High Quality	77	64.05
2	Kaolinite	High Quality	77	63.83
3	Kaolinite	High Quality	77	62.63
4	Kaolinite	High Quality	77	62.22
5	Kaolinite	High Quality	77	60.53
1	Montmorillonite	High Quality	77	55.36
2	Montmorillonite	High Quality	77	56.52
3	Montmorillonite	High Quality	77	57.48
4	Montmorillonite	High Quality	77	54.02
5	Montmorillonite	High Quality	77	53.09
1	No Minerals	High Quality	84	68.69
2	No Minerals	High Quality	84	67.42
3	No Minerals	High Quality	84	65.34
4	No Minerals	High Quality	84	64.58
5	No Minerals	High Quality	84	62.99
1	Goethite	High Quality	84	66.57
2	Goethite	High Quality	84	65.73
3	Goethite	High Quality	84	64.91
4	Goethite	High Quality	84	63.98
5	Goethite	High Quality	84	60.33
1	Kaolinite	High Quality	84	65.27
2	Kaolinite	High Quality	84	65.14
3	Kaolinite	High Quality	84	63.79
4	Kaolinite	High Quality	84	63.68
5	Kaolinite	High Quality	84	61.79
1	Montmorillonite	High Quality	84	56.15
2	Montmorillonite	High Quality	84	57.31
3	Montmorillonite	High Quality	84	58.27
4	Montmorillonite	High Quality	84	54.79
5	Montmorillonite	High Quality	84	53.93
1	No Minerals	High Quality	91	70.33
2	No Minerals	High Quality	91	69
3	No Minerals	High Quality	91	66.86
4	No Minerals	High Quality	91	66.16
5	No Minerals	High Quality	91	64.86
1	Goethite	High Quality	91	68.22
2	Goethite	High Quality	91	67.2
3	Goethite	High Quality	91	66.56
4	Goethite	High Quality	91	65.52
5	Goethite	High Quality	91	62.11
1	Kaolinite	High Quality	91	66.58
2	Kaolinite	High Quality	91	66.58
3	Kaolinite	High Quality	91	65.24
4	Kaolinite	High Quality	91	65.21
5	Kaolinite	High Quality	91	63.26
1	Montmorillonite	High Quality	91	56.94
2	Montmorillonite	High Quality	91	58.17
3	Montmorillonite	High Quality	91	59.08
4	Montmorillonite	High Quality	91	55.62
5	Montmorillonite	High Quality	91	54.8
1	No Minerals	High Quality	98	71.8
2	No Minerals	High Quality	98	70.37
3	No Minerals	High Quality	98	68.19
4	No Minerals	High Quality	98	67.61
5	No Minerals	High Quality	98	66.62
1	Goethite	High Quality	98	69.53
2	Goethite	High Quality	98	68.38
3	Goethite	High Quality	98	67.81
4	Goethite	High Quality	98	66.83
5	Goethite	High Quality	98	63.7
1	Kaolinite	High Quality	98	67.84
2	Kaolinite	High Quality	98	67.99
3	Kaolinite	High Quality	98	66.65
4	Kaolinite	High Quality	98	66.63
5	Kaolinite	High Quality	98	64.67
1	Montmorillonite	High Quality	98	57.64
2	Montmorillonite	High Quality	98	58.94
3	Montmorillonite	High Quality	98	59.79
4	Montmorillonite	High Quality	98	56.32
5	Montmorillonite	High Quality	98	55.54
1	No Minerals	High Quality	105	72.96
2	No Minerals	High Quality	105	71.48
3	No Minerals	High Quality	105	69.27
4	No Minerals	High Quality	105	68.77
5	No Minerals	High Quality	105	68.19
1	Goethite	High Quality	105	70.59
2	Goethite	High Quality	105	69.29
3	Goethite	High Quality	105	68.76
4	Goethite	High Quality	105	67.84
5	Goethite	High Quality	105	64.99
1	Kaolinite	High Quality	105	68.95
2	Kaolinite	High Quality	105	69.26
3	Kaolinite	High Quality	105	67.91
4	Kaolinite	High Quality	105	67.92
5	Kaolinite	High Quality	105	65.91
1	Montmorillonite	High Quality	105	58.31
2	Montmorillonite	High Quality	105	59.68
3	Montmorillonite	High Quality	105	60.48
4	Montmorillonite	High Quality	105	57
5	Montmorillonite	High Quality	105	56.27
1	No Minerals	High Quality	112	73.81
2	No Minerals	High Quality	112	72.3
3	No Minerals	High Quality	112	70.12
4	No Minerals	High Quality	112	69.67
5	No Minerals	High Quality	112	69.46
1	Goethite	High Quality	112	71.45
2	Goethite	High Quality	112	70.02
3	Goethite	High Quality	112	69.44
4	Goethite	High Quality	112	68.6
5	Goethite	High Quality	112	65.98
1	Kaolinite	High Quality	112	69.91
2	Kaolinite	High Quality	112	70.29
3	Kaolinite	High Quality	112	68.92
4	Kaolinite	High Quality	112	68.95
5	Kaolinite	High Quality	112	66.94
1	Montmorillonite	High Quality	112	58.87
2	Montmorillonite	High Quality	112	60.28
3	Montmorillonite	High Quality	112	61.06
4	Montmorillonite	High Quality	112	57.57
5	Montmorillonite	High Quality	112	56.9
1	No Minerals	High Quality	119	74.45
2	No Minerals	High Quality	119	72.92
3	No Minerals	High Quality	119	70.79
4	No Minerals	High Quality	119	70.36
5	No Minerals	High Quality	119	70.43
1	Goethite	High Quality	119	72.11
2	Goethite	High Quality	119	70.58
3	Goethite	High Quality	119	69.97
4	Goethite	High Quality	119	69.17
5	Goethite	High Quality	119	66.69
1	Kaolinite	High Quality	119	70.7
2	Kaolinite	High Quality	119	71.1
3	Kaolinite	High Quality	119	69.74
4	Kaolinite	High Quality	119	69.81
5	Kaolinite	High Quality	119	67.74
1	Montmorillonite	High Quality	119	59.36
2	Montmorillonite	High Quality	119	60.79
3	Montmorillonite	High Quality	119	61.56
4	Montmorillonite	High Quality	119	58.03
5	Montmorillonite	High Quality	119	57.39
1	No Minerals	High Quality	126	75.04
2	No Minerals	High Quality	126	73.47
3	No Minerals	High Quality	126	71.42
4	No Minerals	High Quality	126	71.06
5	No Minerals	High Quality	126	71.31
1	Goethite	High Quality	126	72.72
2	Goethite	High Quality	126	71.13
3	Goethite	High Quality	126	70.47
4	Goethite	High Quality	126	69.69
5	Goethite	High Quality	126	67.33
1	Kaolinite	High Quality	126	71.43
2	Kaolinite	High Quality	126	71.8
3	Kaolinite	High Quality	126	70.45
4	Kaolinite	High Quality	126	70.58
5	Kaolinite	High Quality	126	68.49
1	Montmorillonite	High Quality	126	59.89
2	Montmorillonite	High Quality	126	61.35
3	Montmorillonite	High Quality	126	62.09
4	Montmorillonite	High Quality	126	58.55
5	Montmorillonite	High Quality	126	57.92
1	No Minerals	Low Quality	0	0
2	No Minerals	Low Quality	0	0
3	No Minerals	Low Quality	0	0
4	No Minerals	Low Quality	0	0
5	No Minerals	Low Quality	0	0
1	Goethite	Low Quality	0	0
2	Goethite	Low Quality	0	0
3	Goethite	Low Quality	0	0
4	Goethite	Low Quality	0	0
5	Goethite	Low Quality	0	0
1	Kaolinite	Low Quality	0	0
2	Kaolinite	Low Quality	0	0
3	Kaolinite	Low Quality	0	0
4	Kaolinite	Low Quality	0	0
5	Kaolinite	Low Quality	0	0
1	Montmorillonite	Low Quality	0	0
2	Montmorillonite	Low Quality	0	0
3	Montmorillonite	Low Quality	0	0
4	Montmorillonite	Low Quality	0	0
5	Montmorillonite	Low Quality	0	0
1	No Minerals	Low Quality	1	1.69
2	No Minerals	Low Quality	1	1.77
3	No Minerals	Low Quality	1	1.64
4	No Minerals	Low Quality	1	1.86
5	No Minerals	Low Quality	1	1.61
1	Goethite	Low Quality	1	1.42
2	Goethite	Low Quality	1	1.34
3	Goethite	Low Quality	1	1.34
4	Goethite	Low Quality	1	1.24
5	Goethite	Low Quality	1	1.34
1	Kaolinite	Low Quality	1	1.3
2	Kaolinite	Low Quality	1	1.21
3	Kaolinite	Low Quality	1	1.41
4	Kaolinite	Low Quality	1	1.15
5	Kaolinite	Low Quality	1	1.15
1	Montmorillonite	Low Quality	1	2.01
2	Montmorillonite	Low Quality	1	1.83
3	Montmorillonite	Low Quality	1	2.03
4	Montmorillonite	Low Quality	1	1.45
5	Montmorillonite	Low Quality	1	1.55
1	No Minerals	Low Quality	2	6.56
2	No Minerals	Low Quality	2	6.69
3	No Minerals	Low Quality	2	6.01
4	No Minerals	Low Quality	2	6.71
5	No Minerals	Low Quality	2	5.61
1	Goethite	Low Quality	2	5.28
2	Goethite	Low Quality	2	4.96
3	Goethite	Low Quality	2	4.68
4	Goethite	Low Quality	2	4.81
5	Goethite	Low Quality	2	4.67
1	Kaolinite	Low Quality	2	5.17
2	Kaolinite	Low Quality	2	4.79
3	Kaolinite	Low Quality	2	5.51
4	Kaolinite	Low Quality	2	4.7
5	Kaolinite	Low Quality	2	4.53
1	Montmorillonite	Low Quality	2	5.85
2	Montmorillonite	Low Quality	2	5.3
3	Montmorillonite	Low Quality	2	5.78
4	Montmorillonite	Low Quality	2	3.99
5	Montmorillonite	Low Quality	2	4.88
1	No Minerals	Low Quality	3	12.02
2	No Minerals	Low Quality	3	12.6
3	No Minerals	Low Quality	3	11.87
4	No Minerals	Low Quality	3	12.67
5	No Minerals	Low Quality	3	11.64
1	Goethite	Low Quality	3	10.61
2	Goethite	Low Quality	3	10.41
3	Goethite	Low Quality	3	9.87
4	Goethite	Low Quality	3	10.33
5	Goethite	Low Quality	3	10.02
1	Kaolinite	Low Quality	3	10.77
2	Kaolinite	Low Quality	3	10.28
3	Kaolinite	Low Quality	3	11.28
4	Kaolinite	Low Quality	3	9.93
5	Kaolinite	Low Quality	3	9.97
1	Montmorillonite	Low Quality	3	9.17
2	Montmorillonite	Low Quality	3	8.55
3	Montmorillonite	Low Quality	3	9.13
4	Montmorillonite	Low Quality	3	6.72
5	Montmorillonite	Low Quality	3	7.78
1	No Minerals	Low Quality	4	14.77
2	No Minerals	Low Quality	4	15.34
3	No Minerals	Low Quality	4	14.67
4	No Minerals	Low Quality	4	15.26
5	No Minerals	Low Quality	4	14.38
1	Goethite	Low Quality	4	13.51
2	Goethite	Low Quality	4	13.43
3	Goethite	Low Quality	4	13.01
4	Goethite	Low Quality	4	13.32
5	Goethite	Low Quality	4	13
1	Kaolinite	Low Quality	4	13.88
2	Kaolinite	Low Quality	4	13.33
3	Kaolinite	Low Quality	4	14.28
4	Kaolinite	Low Quality	4	13.06
5	Kaolinite	Low Quality	4	13.06
1	Montmorillonite	Low Quality	4	12.38
2	Montmorillonite	Low Quality	4	12.06
3	Montmorillonite	Low Quality	4	12.36
4	Montmorillonite	Low Quality	4	9.98
5	Montmorillonite	Low Quality	4	10.7
1	No Minerals	Low Quality	5	16.55
2	No Minerals	Low Quality	5	17.12
3	No Minerals	Low Quality	5	16.33
4	No Minerals	Low Quality	5	16.87
5	No Minerals	Low Quality	5	15.96
1	Goethite	Low Quality	5	15.32
2	Goethite	Low Quality	5	15.45
3	Goethite	Low Quality	5	14.9
4	Goethite	Low Quality	5	15.19
5	Goethite	Low Quality	5	14.82
1	Kaolinite	Low Quality	5	15.71
2	Kaolinite	Low Quality	5	15.27
3	Kaolinite	Low Quality	5	16.11
4	Kaolinite	Low Quality	5	14.83
5	Kaolinite	Low Quality	5	14.88
1	Montmorillonite	Low Quality	5	14.34
2	Montmorillonite	Low Quality	5	14.27
3	Montmorillonite	Low Quality	5	14.09
4	Montmorillonite	Low Quality	5	12.59
5	Montmorillonite	Low Quality	5	12.89
1	No Minerals	Low Quality	6	17.88
2	No Minerals	Low Quality	6	18.51
3	No Minerals	Low Quality	6	17.69
4	No Minerals	Low Quality	6	18.21
5	No Minerals	Low Quality	6	17.33
1	Goethite	Low Quality	6	16.61
2	Goethite	Low Quality	6	16.89
3	Goethite	Low Quality	6	16.27
4	Goethite	Low Quality	6	16.56
5	Goethite	Low Quality	6	16.16
1	Kaolinite	Low Quality	6	17.06
2	Kaolinite	Low Quality	6	16.67
3	Kaolinite	Low Quality	6	17.56
4	Kaolinite	Low Quality	6	16.22
5	Kaolinite	Low Quality	6	16.26
1	Montmorillonite	Low Quality	6	15.39
2	Montmorillonite	Low Quality	6	15.48
3	Montmorillonite	Low Quality	6	15.09
4	Montmorillonite	Low Quality	6	14.2
5	Montmorillonite	Low Quality	6	14.05
1	No Minerals	Low Quality	7	18.82
2	No Minerals	Low Quality	7	19.53
3	No Minerals	Low Quality	7	18.74
4	No Minerals	Low Quality	7	19.26
5	No Minerals	Low Quality	7	18.39
1	Goethite	Low Quality	7	17.61
2	Goethite	Low Quality	7	17.91
3	Goethite	Low Quality	7	17.32
4	Goethite	Low Quality	7	17.62
5	Goethite	Low Quality	7	17.17
1	Kaolinite	Low Quality	7	18.2
2	Kaolinite	Low Quality	7	17.75
3	Kaolinite	Low Quality	7	18.74
4	Kaolinite	Low Quality	7	17.38
5	Kaolinite	Low Quality	7	17.42
1	Montmorillonite	Low Quality	7	16.22
2	Montmorillonite	Low Quality	7	16.35
3	Montmorillonite	Low Quality	7	15.92
4	Montmorillonite	Low Quality	7	15.46
5	Montmorillonite	Low Quality	7	14.83
1	No Minerals	Low Quality	8	19.63
2	No Minerals	Low Quality	8	20.4
3	No Minerals	Low Quality	8	19.57
4	No Minerals	Low Quality	8	20.05
5	No Minerals	Low Quality	8	19.18
1	Goethite	Low Quality	8	18.38
2	Goethite	Low Quality	8	18.8
3	Goethite	Low Quality	8	18.15
4	Goethite	Low Quality	8	18.45
5	Goethite	Low Quality	8	17.98
1	Kaolinite	Low Quality	8	19.05
2	Kaolinite	Low Quality	8	18.65
3	Kaolinite	Low Quality	8	19.62
4	Kaolinite	Low Quality	8	18.24
5	Kaolinite	Low Quality	8	18.27
1	Montmorillonite	Low Quality	8	16.95
2	Montmorillonite	Low Quality	8	17.06
3	Montmorillonite	Low Quality	8	16.63
4	Montmorillonite	Low Quality	8	16.18
5	Montmorillonite	Low Quality	8	15.49
1	No Minerals	Low Quality	9	20.27
2	No Minerals	Low Quality	9	21.02
3	No Minerals	Low Quality	9	20.15
4	No Minerals	Low Quality	9	20.67
5	No Minerals	Low Quality	9	19.79
1	Goethite	Low Quality	9	18.98
2	Goethite	Low Quality	9	19.42
3	Goethite	Low Quality	9	18.79
4	Goethite	Low Quality	9	19.08
5	Goethite	Low Quality	9	18.61
1	Kaolinite	Low Quality	9	19.7
2	Kaolinite	Low Quality	9	19.25
3	Kaolinite	Low Quality	9	20.26
4	Kaolinite	Low Quality	9	18.92
5	Kaolinite	Low Quality	9	18.93
1	Montmorillonite	Low Quality	9	17.47
2	Montmorillonite	Low Quality	9	17.62
3	Montmorillonite	Low Quality	9	17.2
4	Montmorillonite	Low Quality	9	16.87
5	Montmorillonite	Low Quality	9	16.03
1	No Minerals	Low Quality	10	20.87
2	No Minerals	Low Quality	10	21.67
3	No Minerals	Low Quality	10	20.74
4	No Minerals	Low Quality	10	21.26
5	No Minerals	Low Quality	10	20.37
1	Goethite	Low Quality	10	19.56
2	Goethite	Low Quality	10	20.07
3	Goethite	Low Quality	10	19.4
4	Goethite	Low Quality	10	19.69
5	Goethite	Low Quality	10	19.16
1	Kaolinite	Low Quality	10	20.33
2	Kaolinite	Low Quality	10	19.92
3	Kaolinite	Low Quality	10	20.88
4	Kaolinite	Low Quality	10	19.59
5	Kaolinite	Low Quality	10	19.54
1	Montmorillonite	Low Quality	10	17.96
2	Montmorillonite	Low Quality	10	18.18
3	Montmorillonite	Low Quality	10	17.7
4	Montmorillonite	Low Quality	10	17.5
5	Montmorillonite	Low Quality	10	16.52
1	No Minerals	Low Quality	13	22.49
2	No Minerals	Low Quality	13	23.44
3	No Minerals	Low Quality	13	22.27
4	No Minerals	Low Quality	13	22.85
5	No Minerals	Low Quality	13	21.86
1	Goethite	Low Quality	13	21.15
2	Goethite	Low Quality	13	21.75
3	Goethite	Low Quality	13	20.98
4	Goethite	Low Quality	13	21.23
5	Goethite	Low Quality	13	20.69
1	Kaolinite	Low Quality	13	22.05
2	Kaolinite	Low Quality	13	21.67
3	Kaolinite	Low Quality	13	22.63
4	Kaolinite	Low Quality	13	21.35
5	Kaolinite	Low Quality	13	21.15
1	Montmorillonite	Low Quality	13	19.15
2	Montmorillonite	Low Quality	13	19.5
3	Montmorillonite	Low Quality	13	18.87
4	Montmorillonite	Low Quality	13	19.05
5	Montmorillonite	Low Quality	13	17.69
1	No Minerals	Low Quality	15	23.42
2	No Minerals	Low Quality	15	24.56
3	No Minerals	Low Quality	15	23.24
4	No Minerals	Low Quality	15	23.85
5	No Minerals	Low Quality	15	22.82
1	Goethite	Low Quality	15	22.14
2	Goethite	Low Quality	15	22.86
3	Goethite	Low Quality	15	21.98
4	Goethite	Low Quality	15	22.22
5	Goethite	Low Quality	15	21.65
1	Kaolinite	Low Quality	15	23.12
2	Kaolinite	Low Quality	15	22.75
3	Kaolinite	Low Quality	15	23.8
4	Kaolinite	Low Quality	15	22.45
5	Kaolinite	Low Quality	15	22.14
1	Montmorillonite	Low Quality	15	19.79
2	Montmorillonite	Low Quality	15	20.25
3	Montmorillonite	Low Quality	15	19.54
4	Montmorillonite	Low Quality	15	20.02
5	Montmorillonite	Low Quality	15	18.36
1	No Minerals	Low Quality	17	24.36
2	No Minerals	Low Quality	17	25.58
3	No Minerals	Low Quality	17	24.01
4	No Minerals	Low Quality	17	24.72
5	No Minerals	Low Quality	17	23.69
1	Goethite	Low Quality	17	23.11
2	Goethite	Low Quality	17	23.78
3	Goethite	Low Quality	17	22.85
4	Goethite	Low Quality	17	23.09
5	Goethite	Low Quality	17	23.62
1	Kaolinite	Low Quality	17	24.06
2	Kaolinite	Low Quality	17	23.66
3	Kaolinite	Low Quality	17	24.9
4	Kaolinite	Low Quality	17	23.44
5	Kaolinite	Low Quality	17	23.1
1	Montmorillonite	Low Quality	17	20.33
2	Montmorillonite	Low Quality	17	20.88
3	Montmorillonite	Low Quality	17	20.04
4	Montmorillonite	Low Quality	17	20.85
5	Montmorillonite	Low Quality	17	18.93
1	No Minerals	Low Quality	20	25.73
2	No Minerals	Low Quality	20	27.07
3	No Minerals	Low Quality	20	25.13
4	No Minerals	Low Quality	20	25.91
5	No Minerals	Low Quality	20	24.74
1	Goethite	Low Quality	20	24.33
2	Goethite	Low Quality	20	25.21
3	Goethite	Low Quality	20	24.06
4	Goethite	Low Quality	20	24.24
5	Goethite	Low Quality	20	24.67
1	Kaolinite	Low Quality	20	25.4
2	Kaolinite	Low Quality	20	24.96
3	Kaolinite	Low Quality	20	26.55
4	Kaolinite	Low Quality	20	24.79
5	Kaolinite	Low Quality	20	24.3
1	Montmorillonite	Low Quality	20	21.02
2	Montmorillonite	Low Quality	20	21.74
3	Montmorillonite	Low Quality	20	20.75
4	Montmorillonite	Low Quality	20	21.99
5	Montmorillonite	Low Quality	20	19.59
1	No Minerals	Low Quality	24	27.46
2	No Minerals	Low Quality	24	28.92
3	No Minerals	Low Quality	24	26.54
4	No Minerals	Low Quality	24	27.47
5	No Minerals	Low Quality	24	26.14
1	Goethite	Low Quality	24	25.85
2	Goethite	Low Quality	24	27.02
3	Goethite	Low Quality	24	25.59
4	Goethite	Low Quality	24	25.68
5	Goethite	Low Quality	24	26.11
1	Kaolinite	Low Quality	24	27.08
2	Kaolinite	Low Quality	24	26.58
3	Kaolinite	Low Quality	24	28.69
4	Kaolinite	Low Quality	24	26.42
5	Kaolinite	Low Quality	24	25.83
1	Montmorillonite	Low Quality	24	21.72
2	Montmorillonite	Low Quality	24	22.81
3	Montmorillonite	Low Quality	24	21.64
4	Montmorillonite	Low Quality	24	23.35
5	Montmorillonite	Low Quality	24	20.46
1	No Minerals	Low Quality	28	29.38
2	No Minerals	Low Quality	28	30.94
3	No Minerals	Low Quality	28	27.98
4	No Minerals	Low Quality	28	29.06
5	No Minerals	Low Quality	28	27.62
1	Goethite	Low Quality	28	27.43
2	Goethite	Low Quality	28	28.8
3	Goethite	Low Quality	28	27.15
4	Goethite	Low Quality	28	27.15
5	Goethite	Low Quality	28	27.51
1	Kaolinite	Low Quality	28	28.72
2	Kaolinite	Low Quality	28	27.87
3	Kaolinite	Low Quality	28	30.82
4	Kaolinite	Low Quality	28	27.91
5	Kaolinite	Low Quality	28	27.3
1	Montmorillonite	Low Quality	28	22.64
2	Montmorillonite	Low Quality	28	23.89
3	Montmorillonite	Low Quality	28	22.55
4	Montmorillonite	Low Quality	28	24.57
5	Montmorillonite	Low Quality	28	21.3
1	No Minerals	Low Quality	31	30.79
2	No Minerals	Low Quality	31	32.44
3	No Minerals	Low Quality	31	28.95
4	No Minerals	Low Quality	31	30.16
5	No Minerals	Low Quality	31	28.66
1	Goethite	Low Quality	31	28.44
2	Goethite	Low Quality	31	29.92
3	Goethite	Low Quality	31	28.16
4	Goethite	Low Quality	31	28.12
5	Goethite	Low Quality	31	28.43
1	Kaolinite	Low Quality	31	29.83
2	Kaolinite	Low Quality	31	28.9
3	Kaolinite	Low Quality	31	32.5
4	Kaolinite	Low Quality	31	28.93
5	Kaolinite	Low Quality	31	28.34
1	Montmorillonite	Low Quality	31	23.22
2	Montmorillonite	Low Quality	31	24.54
3	Montmorillonite	Low Quality	31	23.12
4	Montmorillonite	Low Quality	31	25.29
5	Montmorillonite	Low Quality	31	21.84
1	No Minerals	Low Quality	34	32.29
2	No Minerals	Low Quality	34	34.12
3	No Minerals	Low Quality	34	29.92
4	No Minerals	Low Quality	34	31.28
5	No Minerals	Low Quality	34	29.68
1	Goethite	Low Quality	34	29.48
2	Goethite	Low Quality	34	30.99
3	Goethite	Low Quality	34	29.14
4	Goethite	Low Quality	34	29.05
5	Goethite	Low Quality	34	29.26
1	Kaolinite	Low Quality	34	30.99
2	Kaolinite	Low Quality	34	29.94
3	Kaolinite	Low Quality	34	34.14
4	Kaolinite	Low Quality	34	29.87
5	Kaolinite	Low Quality	34	29.28
1	Montmorillonite	Low Quality	34	23.74
2	Montmorillonite	Low Quality	34	25.17
3	Montmorillonite	Low Quality	34	23.62
4	Montmorillonite	Low Quality	34	25.9
5	Montmorillonite	Low Quality	34	22.26
1	No Minerals	Low Quality	38	33.98
2	No Minerals	Low Quality	38	36.54
3	No Minerals	Low Quality	38	31.23
4	No Minerals	Low Quality	38	32.8
5	No Minerals	Low Quality	38	31.15
1	Goethite	Low Quality	38	30.81
2	Goethite	Low Quality	38	32.33
3	Goethite	Low Quality	38	30.3
4	Goethite	Low Quality	38	30.31
5	Goethite	Low Quality	38	30.42
1	Kaolinite	Low Quality	38	32.7
2	Kaolinite	Low Quality	38	31.33
3	Kaolinite	Low Quality	38	36.07
4	Kaolinite	Low Quality	38	31.13
5	Kaolinite	Low Quality	38	30.65
1	Montmorillonite	Low Quality	38	24.44
2	Montmorillonite	Low Quality	38	25.95
3	Montmorillonite	Low Quality	38	24.31
4	Montmorillonite	Low Quality	38	26.66
5	Montmorillonite	Low Quality	38	22.88
1	No Minerals	Low Quality	41	35.76
2	No Minerals	Low Quality	41	38.66
3	No Minerals	Low Quality	41	32.32
4	No Minerals	Low Quality	41	34.14
5	No Minerals	Low Quality	41	32.46
1	Goethite	Low Quality	41	31.97
2	Goethite	Low Quality	41	33.46
3	Goethite	Low Quality	41	31.37
4	Goethite	Low Quality	41	31.47
5	Goethite	Low Quality	41	31.46
1	Kaolinite	Low Quality	41	34.3
2	Kaolinite	Low Quality	41	32.44
3	Kaolinite	Low Quality	41	37.55
4	Kaolinite	Low Quality	41	32.14
5	Kaolinite	Low Quality	41	31.87
1	Montmorillonite	Low Quality	41	25.03
2	Montmorillonite	Low Quality	41	26.63
3	Montmorillonite	Low Quality	41	24.93
4	Montmorillonite	Low Quality	41	27.33
5	Montmorillonite	Low Quality	41	23.45
1	No Minerals	Low Quality	45	38.13
2	No Minerals	Low Quality	45	41.36
3	No Minerals	Low Quality	45	33.77
4	No Minerals	Low Quality	45	35.94
5	No Minerals	Low Quality	45	34.16
1	Goethite	Low Quality	45	33.53
2	Goethite	Low Quality	45	34.93
3	Goethite	Low Quality	45	32.78
4	Goethite	Low Quality	45	33.01
5	Goethite	Low Quality	45	32.84
1	Kaolinite	Low Quality	45	36.56
2	Kaolinite	Low Quality	45	33.93
3	Kaolinite	Low Quality	45	39.32
4	Kaolinite	Low Quality	45	33.53
5	Kaolinite	Low Quality	45	33.44
1	Montmorillonite	Low Quality	45	25.72
2	Montmorillonite	Low Quality	45	27.4
3	Montmorillonite	Low Quality	45	25.66
4	Montmorillonite	Low Quality	45	28.08
5	Montmorillonite	Low Quality	45	24.09
1	No Minerals	Low Quality	49	40.57
2	No Minerals	Low Quality	49	44.35
3	No Minerals	Low Quality	49	35.4
4	No Minerals	Low Quality	49	37.84
5	No Minerals	Low Quality	49	35.98
1	Goethite	Low Quality	49	35.3
2	Goethite	Low Quality	49	36.53
3	Goethite	Low Quality	49	34.34
4	Goethite	Low Quality	49	34.8
5	Goethite	Low Quality	49	34.52
1	Kaolinite	Low Quality	49	39.11
2	Kaolinite	Low Quality	49	35.59
3	Kaolinite	Low Quality	49	41.04
4	Kaolinite	Low Quality	49	35.04
5	Kaolinite	Low Quality	49	35.15
1	Montmorillonite	Low Quality	49	26.46
2	Montmorillonite	Low Quality	49	28.19
3	Montmorillonite	Low Quality	49	26.42
4	Montmorillonite	Low Quality	49	28.83
5	Montmorillonite	Low Quality	49	24.75
1	No Minerals	Low Quality	56	44.4
2	No Minerals	Low Quality	56	48.77
3	No Minerals	Low Quality	56	38.11
4	No Minerals	Low Quality	56	40.9
5	No Minerals	Low Quality	56	38.94
1	Goethite	Low Quality	56	38.23
2	Goethite	Low Quality	56	39.25
3	Goethite	Low Quality	56	37.04
4	Goethite	Low Quality	56	38.34
5	Goethite	Low Quality	56	37.78
1	Kaolinite	Low Quality	56	43.1
2	Kaolinite	Low Quality	56	38.15
3	Kaolinite	Low Quality	56	43.42
4	Kaolinite	Low Quality	56	37.52
5	Kaolinite	Low Quality	56	37.84
1	Montmorillonite	Low Quality	56	27.51
2	Montmorillonite	Low Quality	56	29.38
3	Montmorillonite	Low Quality	56	27.58
4	Montmorillonite	Low Quality	56	30.02
5	Montmorillonite	Low Quality	56	25.73
1	No Minerals	Low Quality	63	47.78
2	No Minerals	Low Quality	63	51.33
3	No Minerals	Low Quality	63	41
4	No Minerals	Low Quality	63	44.06
5	No Minerals	Low Quality	63	41.96
1	Goethite	Low Quality	63	40.59
2	Goethite	Low Quality	63	41.46
3	Goethite	Low Quality	63	39.16
4	Goethite	Low Quality	63	42.82
5	Goethite	Low Quality	63	41.68
1	Kaolinite	Low Quality	63	46.95
2	Kaolinite	Low Quality	63	40.98
3	Kaolinite	Low Quality	63	45.73
4	Kaolinite	Low Quality	63	40.34
5	Kaolinite	Low Quality	63	40.89
1	Montmorillonite	Low Quality	63	28.59
2	Montmorillonite	Low Quality	63	30.53
3	Montmorillonite	Low Quality	63	28.8
4	Montmorillonite	Low Quality	63	31.19
5	Montmorillonite	Low Quality	63	26.69
1	No Minerals	Low Quality	70	50.51
2	No Minerals	Low Quality	70	53.41
3	No Minerals	Low Quality	70	43.95
4	No Minerals	Low Quality	70	46.94
5	No Minerals	Low Quality	70	45.04
1	Goethite	Low Quality	70	43.62
2	Goethite	Low Quality	70	44.31
3	Goethite	Low Quality	70	41.99
4	Goethite	Low Quality	70	46.42
5	Goethite	Low Quality	70	45.2
1	Kaolinite	Low Quality	70	49.43
2	Kaolinite	Low Quality	70	43.82
3	Kaolinite	Low Quality	70	48.5
4	Kaolinite	Low Quality	70	43.17
5	Kaolinite	Low Quality	70	43.75
1	Montmorillonite	Low Quality	70	29.57
2	Montmorillonite	Low Quality	70	31.61
3	Montmorillonite	Low Quality	70	29.99
4	Montmorillonite	Low Quality	70	32.32
5	Montmorillonite	Low Quality	70	27.6
1	No Minerals	Low Quality	77	52.99
2	No Minerals	Low Quality	77	55.26
3	No Minerals	Low Quality	77	46.82
4	No Minerals	Low Quality	77	49.62
5	No Minerals	Low Quality	77	47.92
1	Goethite	Low Quality	77	46.51
2	Goethite	Low Quality	77	47.03
3	Goethite	Low Quality	77	44.7
4	Goethite	Low Quality	77	48.93
5	Goethite	Low Quality	77	48.09
1	Kaolinite	Low Quality	77	51.51
2	Kaolinite	Low Quality	77	46.49
3	Kaolinite	Low Quality	77	51.11
4	Kaolinite	Low Quality	77	46.02
5	Kaolinite	Low Quality	77	46.3
1	Montmorillonite	Low Quality	77	30.4
2	Montmorillonite	Low Quality	77	32.55
3	Montmorillonite	Low Quality	77	30.96
4	Montmorillonite	Low Quality	77	33.32
5	Montmorillonite	Low Quality	77	28.21
1	No Minerals	Low Quality	84	55.39
2	No Minerals	Low Quality	84	57.09
3	No Minerals	Low Quality	84	49.6
4	No Minerals	Low Quality	84	52.08
5	No Minerals	Low Quality	84	50.38
1	Goethite	Low Quality	84	49.05
2	Goethite	Low Quality	84	49.58
3	Goethite	Low Quality	84	47.28
4	Goethite	Low Quality	84	51.18
5	Goethite	Low Quality	84	50.37
1	Kaolinite	Low Quality	84	53.57
2	Kaolinite	Low Quality	84	48.93
3	Kaolinite	Low Quality	84	53.34
4	Kaolinite	Low Quality	84	48.65
5	Kaolinite	Low Quality	84	48.55
1	Montmorillonite	Low Quality	84	31.21
2	Montmorillonite	Low Quality	84	33.43
3	Montmorillonite	Low Quality	84	31.87
4	Montmorillonite	Low Quality	84	34.26
5	Montmorillonite	Low Quality	84	28.93
1	No Minerals	Low Quality	91	57.78
2	No Minerals	Low Quality	91	58.88
3	No Minerals	Low Quality	91	52.29
4	No Minerals	Low Quality	91	54.62
5	No Minerals	Low Quality	91	52.55
1	Goethite	Low Quality	91	51.43
2	Goethite	Low Quality	91	51.99
3	Goethite	Low Quality	91	49.84
4	Goethite	Low Quality	91	53.57
5	Goethite	Low Quality	91	52.59
1	Kaolinite	Low Quality	91	55.73
2	Kaolinite	Low Quality	91	51.33
3	Kaolinite	Low Quality	91	55.45
4	Kaolinite	Low Quality	91	51.04
5	Kaolinite	Low Quality	91	50.79
1	Montmorillonite	Low Quality	91	32.07
2	Montmorillonite	Low Quality	91	34.36
3	Montmorillonite	Low Quality	91	32.78
4	Montmorillonite	Low Quality	91	35.24
5	Montmorillonite	Low Quality	91	29.69
1	No Minerals	Low Quality	98	59.96
2	No Minerals	Low Quality	98	60.64
3	No Minerals	Low Quality	98	54.81
4	No Minerals	Low Quality	98	57.12
5	No Minerals	Low Quality	98	54.83
1	Goethite	Low Quality	98	53.98
2	Goethite	Low Quality	98	54.45
3	Goethite	Low Quality	98	52.27
4	Goethite	Low Quality	98	55.91
5	Goethite	Low Quality	98	54.84
1	Kaolinite	Low Quality	98	57.51
2	Kaolinite	Low Quality	98	53.29
3	Kaolinite	Low Quality	98	57.22
4	Kaolinite	Low Quality	98	52.88
5	Kaolinite	Low Quality	98	52.58
1	Montmorillonite	Low Quality	98	32.87
2	Montmorillonite	Low Quality	98	35.22
3	Montmorillonite	Low Quality	98	33.61
4	Montmorillonite	Low Quality	98	36.17
5	Montmorillonite	Low Quality	98	30.37
1	No Minerals	Low Quality	105	61.93
2	No Minerals	Low Quality	105	62.25
3	No Minerals	Low Quality	105	56.95
4	No Minerals	Low Quality	105	59.48
5	No Minerals	Low Quality	105	56.87
1	Goethite	Low Quality	105	56.3
2	Goethite	Low Quality	105	56.71
3	Goethite	Low Quality	105	54.56
4	Goethite	Low Quality	105	57.91
5	Goethite	Low Quality	105	57
1	Kaolinite	Low Quality	105	59.6
2	Kaolinite	Low Quality	105	55.43
3	Kaolinite	Low Quality	105	59.2
4	Kaolinite	Low Quality	105	54.96
5	Kaolinite	Low Quality	105	54.62
1	Montmorillonite	Low Quality	105	33.7
2	Montmorillonite	Low Quality	105	36.08
3	Montmorillonite	Low Quality	105	34.47
4	Montmorillonite	Low Quality	105	37.1
5	Montmorillonite	Low Quality	105	31.09
1	No Minerals	Low Quality	112	63.5
2	No Minerals	Low Quality	112	63.73
3	No Minerals	Low Quality	112	59.01
4	No Minerals	Low Quality	112	61.64
5	No Minerals	Low Quality	112	58.81
1	Goethite	Low Quality	112	58.52
2	Goethite	Low Quality	112	58.87
3	Goethite	Low Quality	112	56.81
4	Goethite	Low Quality	112	59.94
5	Goethite	Low Quality	112	59.15
1	Kaolinite	Low Quality	112	61.53
2	Kaolinite	Low Quality	112	57.49
3	Kaolinite	Low Quality	112	61.05
4	Kaolinite	Low Quality	112	56.88
5	Kaolinite	Low Quality	112	56.57
1	Montmorillonite	Low Quality	112	34.43
2	Montmorillonite	Low Quality	112	36.85
3	Montmorillonite	Low Quality	112	35.24
4	Montmorillonite	Low Quality	112	37.97
5	Montmorillonite	Low Quality	112	31.72
1	No Minerals	Low Quality	119	65.05
2	No Minerals	Low Quality	119	65.05
3	No Minerals	Low Quality	119	60.95
4	No Minerals	Low Quality	119	63.53
5	No Minerals	Low Quality	119	60.61
1	Goethite	Low Quality	119	60.6
2	Goethite	Low Quality	119	60.74
3	Goethite	Low Quality	119	58.92
4	Goethite	Low Quality	119	61.69
5	Goethite	Low Quality	119	60.68
1	Kaolinite	Low Quality	119	63.28
2	Kaolinite	Low Quality	119	59.39
3	Kaolinite	Low Quality	119	62.73
4	Kaolinite	Low Quality	119	58.64
5	Kaolinite	Low Quality	119	58.32
1	Montmorillonite	Low Quality	119	35.12
2	Montmorillonite	Low Quality	119	37.58
3	Montmorillonite	Low Quality	119	35.93
4	Montmorillonite	Low Quality	119	38.74
5	Montmorillonite	Low Quality	119	32.3
1	No Minerals	Low Quality	126	66.46
2	No Minerals	Low Quality	126	66.34
3	No Minerals	Low Quality	126	62.95
4	No Minerals	Low Quality	126	65.27
5	No Minerals	Low Quality	126	62.42
1	Goethite	Low Quality	126	62.43
2	Goethite	Low Quality	126	62.42
3	Goethite	Low Quality	126	61.02
4	Goethite	Low Quality	126	63.24
5	Goethite	Low Quality	126	62.3
1	Kaolinite	Low Quality	126	64.9
2	Kaolinite	Low Quality	126	61.38
3	Kaolinite	Low Quality	126	64.3
4	Kaolinite	Low Quality	126	60.46
5	Kaolinite	Low Quality	126	60.11
1	Montmorillonite	Low Quality	126	35.88
2	Montmorillonite	Low Quality	126	38.4
3	Montmorillonite	Low Quality	126	36.66
4	Montmorillonite	Low Quality	126	39.62
5	Montmorillonite	Low Quality	126	32.96

## Sheet: Figure_1b
Replicate	Mineral treatment	Litter treatment	Total primed C from SOC (µg CO2-C g-1 dry soil)		Mineral	Litter	emmean	se	df	conf.low	conf.high	method
1	No Minerals	Low Quality	112.328		Goethite	High Quality	68.1062	14.3116	32	38.9545	97.2579	Emmeans test
2	No Minerals	Low Quality	61.1458		Goethite	Low Quality	129.097	14.3116	32	99.9454	158.249	Emmeans test
3	No Minerals	Low Quality	125.626		Kaolinite	High Quality	25.8143	14.3116	32	-3.33739	54.9659	Emmeans test
4	No Minerals	Low Quality	109.502		Kaolinite	Low Quality	96.0449	14.3116	32	66.8932	125.197	Emmeans test
5	No Minerals	Low Quality	51.9169		Montmorillonite	High Quality	42.8965	14.3116	32	13.7448	72.0482	Emmeans test
1	No Minerals	High Quality	42.2822		Montmorillonite	Low Quality	33.6045	14.3116	32	4.45286	62.7562	Emmeans test
2	No Minerals	High Quality	44.5257		No Minerals	High Quality	-4.97127	14.3116	32	-34.1229	24.1804	Emmeans test
3	No Minerals	High Quality	-38.7693		No Minerals	Low Quality	92.1037	14.3116	32	62.9521	121.255	Emmeans test
4	No Minerals	High Quality	-22.4174
5	No Minerals	High Quality	-50.4776		Mineral	Term	y	group1	group2	df	statistic	p	p.adj	p.adj.signif
1	Goethite	Low Quality	157.682		Goethite	Litter	Total primed C from SOC (µg CO2-C g-1 dry soil)	High Quality	Low Quality	32	-3.01344	0.0050193	0.0066924	**
2	Goethite	Low Quality	144.91		Kaolinite	Litter	Total primed C from SOC (µg CO2-C g-1 dry soil)	High Quality	Low Quality	32	-3.46996	0.0015104	0.00302079	**
3	Goethite	Low Quality	141.1		Montmorillonite	Litter	Total primed C from SOC (µg CO2-C g-1 dry soil)	High Quality	Low Quality	32	0.459099	0.649266	0.649266	ns
4	Goethite	Low Quality	106.962		No Minerals	Litter	Total primed C from SOC (µg CO2-C g-1 dry soil)	High Quality	Low Quality	32	-4.79629	3.58909e-05	0.000143564	****
5	Goethite	Low Quality	94.8302
1	Goethite	High Quality	74.4913
2	Goethite	High Quality	90.3835
3	Goethite	High Quality	91.0758
4	Goethite	High Quality	56.4776
5	Goethite	High Quality	28.1029
1	Kaolinite	Low Quality	95.3695
2	Kaolinite	Low Quality	117.069
3	Kaolinite	Low Quality	77.8545
4	Kaolinite	Low Quality	97.7048
5	Kaolinite	Low Quality	92.2264
1	Kaolinite	High Quality	66.6138
2	Kaolinite	High Quality	42.0588
3	Kaolinite	High Quality	27.9926
4	Kaolinite	High Quality	27.5635
5	Kaolinite	High Quality	-35.1573
1	Montmorillonite	Low Quality	37.0197
2	Montmorillonite	Low Quality	45.7768
3	Montmorillonite	Low Quality	38.6638
4	Montmorillonite	Low Quality	32.5153
5	Montmorillonite	Low Quality	14.047
1	Montmorillonite	High Quality	107.677
2	Montmorillonite	High Quality	22.2574
3	Montmorillonite	High Quality	33.5716
4	Montmorillonite	High Quality	58.3311
5	Montmorillonite	High Quality	-7.35504

## Sheet: Figure_2a
Replicate	Mineral treatment	Litter treatment	MAOM _% litter C recovered		Mineral	Litter	emmean	se	df	conf.low	conf.high	method
1	No Minerals	Low Quality	23.866		Goethite	High Quality	25.9699	0.698469	32	24.5471	27.3926	Emmeans test
2	No Minerals	Low Quality	23.9455		Goethite	Low Quality	28.7276	0.698469	32	27.3049	30.1503	Emmeans test
3	No Minerals	Low Quality	23.6901		Kaolinite	High Quality	25.5799	0.698469	32	24.1571	27.0026	Emmeans test
4	No Minerals	Low Quality	27.3204		Kaolinite	Low Quality	28.5823	0.698469	32	27.1596	30.0051	Emmeans test
5	No Minerals	Low Quality	25.5986		Montmorillonite	High Quality	28.2739	0.698469	32	26.8512	29.6967	Emmeans test
1	No Minerals	High Quality	25.6613		Montmorillonite	Low Quality	36.9377	0.698469	32	35.5149	38.3604	Emmeans test
2	No Minerals	High Quality	24.5166		No Minerals	High Quality	24.7981	0.698469	32	23.3754	26.2209	Emmeans test
3	No Minerals	High Quality	27.5022		No Minerals	Low Quality	24.8841	0.698469	32	23.4614	26.3069	Emmeans test
4	No Minerals	High Quality	23.7476
5	No Minerals	High Quality	22.5629		Mineral	Term	y	group1	group2	df	statistic	p	p.adj	p.adj.signif
1	Goethite	Low Quality	29.2553		Goethite	Litter	MAOM _% litter C recovered	High Quality	Low Quality	32	-2.79183	0.00876803	0.0116907	**
2	Goethite	Low Quality	28.543		Kaolinite	Litter	MAOM _% litter C recovered	High Quality	Low Quality	32	-3.0396	0.00469395	0.00938789	**
3	Goethite	Low Quality	29.3711		Montmorillonite	Litter	MAOM _% litter C recovered	High Quality	Low Quality	32	-8.77089	5.06371e-10	2.02549e-09	****
4	Goethite	Low Quality	28.2684		No Minerals	Litter	MAOM _% litter C recovered	High Quality	Low Quality	32	-0.0870533	0.931172	0.931172	ns
5	Goethite	Low Quality	28.2002
1	Goethite	High Quality	25.8842
2	Goethite	High Quality	24.6213
3	Goethite	High Quality	25.9243
4	Goethite	High Quality	27.8425
5	Goethite	High Quality	25.577
1	Kaolinite	Low Quality	27.899
2	Kaolinite	Low Quality	29.7762
3	Kaolinite	Low Quality	27.1244
4	Kaolinite	Low Quality	28.4002
5	Kaolinite	Low Quality	29.7119
1	Kaolinite	High Quality	25.6719
2	Kaolinite	High Quality	24.2934
3	Kaolinite	High Quality	23.9122
4	Kaolinite	High Quality	25.292
5	Kaolinite	High Quality	28.7298
1	Montmorillonite	Low Quality	37.6918
2	Montmorillonite	Low Quality	39.3448
3	Montmorillonite	Low Quality	37.953
4	Montmorillonite	Low Quality	33.3721
5	Montmorillonite	Low Quality	36.3266
1	Montmorillonite	High Quality	26.2059
2	Montmorillonite	High Quality	29.5188
3	Montmorillonite	High Quality	27.9125
4	Montmorillonite	High Quality	29.3197
5	Montmorillonite	High Quality	28.4128

## Sheet: Figure_2b
Replicate	Mineral treatment	Litter treatment	POM _% litter C recovered		Mineral	Litter	emmean	se	df	conf.low	conf.high	method
1	No Minerals	Low Quality	2.40858		Goethite	High Quality	0.339514	0.0594568	32	0.203344	0.566871	Emmeans test
2	No Minerals	Low Quality	1.5582		Goethite	Low Quality	1.02724	0.179894	32	0.615242	1.71514	Emmeans test
3	No Minerals	Low Quality	1.38183		Kaolinite	High Quality	0.506841	0.0887596	32	0.30356	0.846251	Emmeans test
4	No Minerals	Low Quality	2.10045		Kaolinite	Low Quality	1.08626	0.190229	32	0.650589	1.81368	Emmeans test
5	No Minerals	Low Quality	1.82416		Montmorillonite	High Quality	1.70843	0.299185	32	1.02322	2.85248	Emmeans test
1	No Minerals	High Quality	0.376012		Montmorillonite	Low Quality	5.09178	0.891689	32	3.0496	8.50152	Emmeans test
2	No Minerals	High Quality	0.641016		No Minerals	High Quality	0.617895	0.108208	32	0.370073	1.03167	Emmeans test
3	No Minerals	High Quality	0.830732		No Minerals	Low Quality	1.81821	0.31841	32	1.08897	3.03578	Emmeans test
4	No Minerals	High Quality	0.853401
5	No Minerals	High Quality	0.527096		Mineral	Term	y	group1	group2	df	statistic	p	p.adj	p.adj.signif
1	Goethite	Low Quality	0.792924		Goethite	Litter	log(POM _% litter C recovered)	High Quality	Low Quality	32	-4.47029	9.19504e-05	0.000169192	****
2	Goethite	Low Quality	1.72138		Kaolinite	Litter	log(POM _% litter C recovered)	High Quality	Low Quality	32	-3.07798	0.00425249	0.00425249	**
3	Goethite	Low Quality	0.999952		Montmorillonite	Litter	log(POM _% litter C recovered)	High Quality	Low Quality	32	-4.40946	0.000109481	0.000169192	***
4	Goethite	Low Quality	1.11005		No Minerals	Litter	log(POM _% litter C recovered)	High Quality	Low Quality	32	-4.35791	0.000126894	0.000169192	***
5	Goethite	Low Quality	0.754982		Confidence Intervals are back-transformed from the log scale
1	Goethite	High Quality	0.230432
2	Goethite	High Quality	0.208771
3	Goethite	High Quality	0.405615
4	Goethite	High Quality	0.46068
5	Goethite	High Quality	0.501835
1	Kaolinite	Low Quality	0.761297
2	Kaolinite	Low Quality	2.36103
3	Kaolinite	Low Quality	1.03269
4	Kaolinite	Low Quality	0.863252
5	Kaolinite	Low Quality	0.94386
1	Kaolinite	High Quality	0.253792
2	Kaolinite	High Quality	0.838976
3	Kaolinite	High Quality	0.460266
4	Kaolinite	High Quality	0.349102
5	Kaolinite	High Quality	0.97762
1	Montmorillonite	Low Quality	4.3704
2	Montmorillonite	Low Quality	4.40805
3	Montmorillonite	Low Quality	6.53498
4	Montmorillonite	Low Quality	3.90281
5	Montmorillonite	Low Quality	6.96561
1	Montmorillonite	High Quality	3.44293
2	Montmorillonite	High Quality	1.24667
3	Montmorillonite	High Quality	1.17268
4	Montmorillonite	High Quality	1.5399
5	Montmorillonite	High Quality	1.87772

## Sheet: Figure_2c
Replicate	Mineral treatment	Litter treatment	Pool	% litter C recovered
1	No Minerals	Low Quality	MAOM	23.866
2	No Minerals	Low Quality	MAOM	23.9455
3	No Minerals	Low Quality	MAOM	23.6901
4	No Minerals	Low Quality	MAOM	27.3204
5	No Minerals	Low Quality	MAOM	25.5986
1	No Minerals	High Quality	MAOM	25.6613
2	No Minerals	High Quality	MAOM	24.5166
3	No Minerals	High Quality	MAOM	27.5022
4	No Minerals	High Quality	MAOM	23.7476
5	No Minerals	High Quality	MAOM	22.5629
1	Goethite	Low Quality	MAOM	29.2553
2	Goethite	Low Quality	MAOM	28.543
3	Goethite	Low Quality	MAOM	29.3711
4	Goethite	Low Quality	MAOM	28.2684
5	Goethite	Low Quality	MAOM	28.2002
1	Goethite	High Quality	MAOM	25.8842
2	Goethite	High Quality	MAOM	24.6213
3	Goethite	High Quality	MAOM	25.9243
4	Goethite	High Quality	MAOM	27.8425
5	Goethite	High Quality	MAOM	25.577
1	Kaolinite	Low Quality	MAOM	27.899
2	Kaolinite	Low Quality	MAOM	29.7762
3	Kaolinite	Low Quality	MAOM	27.1244
4	Kaolinite	Low Quality	MAOM	28.4002
5	Kaolinite	Low Quality	MAOM	29.7119
1	Kaolinite	High Quality	MAOM	25.6719
2	Kaolinite	High Quality	MAOM	24.2934
3	Kaolinite	High Quality	MAOM	23.9122
4	Kaolinite	High Quality	MAOM	25.292
5	Kaolinite	High Quality	MAOM	28.7298
1	Montmorillonite	Low Quality	MAOM	37.6918
2	Montmorillonite	Low Quality	MAOM	39.3448
3	Montmorillonite	Low Quality	MAOM	37.953
4	Montmorillonite	Low Quality	MAOM	33.3721
5	Montmorillonite	Low Quality	MAOM	36.3266
1	Montmorillonite	High Quality	MAOM	26.2059
2	Montmorillonite	High Quality	MAOM	29.5188
3	Montmorillonite	High Quality	MAOM	27.9125
4	Montmorillonite	High Quality	MAOM	29.3197
5	Montmorillonite	High Quality	MAOM	28.4128
1	No Minerals	Low Quality	POM	2.40858
2	No Minerals	Low Quality	POM	1.5582
3	No Minerals	Low Quality	POM	1.38183
4	No Minerals	Low Quality	POM	2.10045
5	No Minerals	Low Quality	POM	1.82416
1	No Minerals	High Quality	POM	0.376012
2	No Minerals	High Quality	POM	0.641016
3	No Minerals	High Quality	POM	0.830732
4	No Minerals	High Quality	POM	0.853401
5	No Minerals	High Quality	POM	0.527096
1	Goethite	Low Quality	POM	0.792924
2	Goethite	Low Quality	POM	1.72138
3	Goethite	Low Quality	POM	0.999952
4	Goethite	Low Quality	POM	1.11005
5	Goethite	Low Quality	POM	0.754982
1	Goethite	High Quality	POM	0.230432
2	Goethite	High Quality	POM	0.208771
3	Goethite	High Quality	POM	0.405615
4	Goethite	High Quality	POM	0.46068
5	Goethite	High Quality	POM	0.501835
1	Kaolinite	Low Quality	POM	0.761297
2	Kaolinite	Low Quality	POM	2.36103
3	Kaolinite	Low Quality	POM	1.03269
4	Kaolinite	Low Quality	POM	0.863252
5	Kaolinite	Low Quality	POM	0.94386
1	Kaolinite	High Quality	POM	0.253792
2	Kaolinite	High Quality	POM	0.838976
3	Kaolinite	High Quality	POM	0.460266
4	Kaolinite	High Quality	POM	0.349102
5	Kaolinite	High Quality	POM	0.97762
1	Montmorillonite	Low Quality	POM	4.3704
2	Montmorillonite	Low Quality	POM	4.40805
3	Montmorillonite	Low Quality	POM	6.53498
4	Montmorillonite	Low Quality	POM	3.90281
5	Montmorillonite	Low Quality	POM	6.96561
1	Montmorillonite	High Quality	POM	3.44293
2	Montmorillonite	High Quality	POM	1.24667
3	Montmorillonite	High Quality	POM	1.17268
4	Montmorillonite	High Quality	POM	1.5399
5	Montmorillonite	High Quality	POM	1.87772
1	No Minerals	Low Quality	Microbial Biomass	0.405063
2	No Minerals	Low Quality	Microbial Biomass	0.881205
3	No Minerals	Low Quality	Microbial Biomass	0.932966
4	No Minerals	Low Quality	Microbial Biomass	0.785645
5	No Minerals	Low Quality	Microbial Biomass	0.983474
1	No Minerals	High Quality	Microbial Biomass	0.654139
2	No Minerals	High Quality	Microbial Biomass	0.650221
3	No Minerals	High Quality	Microbial Biomass	0.51691
4	No Minerals	High Quality	Microbial Biomass	0.668652
5	No Minerals	High Quality	Microbial Biomass	0.74495
1	Goethite	Low Quality	Microbial Biomass	0.97718
2	Goethite	Low Quality	Microbial Biomass	0.810984
3	Goethite	Low Quality	Microbial Biomass	0.949781
4	Goethite	Low Quality	Microbial Biomass	0.676185
5	Goethite	Low Quality	Microbial Biomass	0.741943
1	Goethite	High Quality	Microbial Biomass	0.784115
2	Goethite	High Quality	Microbial Biomass	0.957741
3	Goethite	High Quality	Microbial Biomass	0.788468
4	Goethite	High Quality	Microbial Biomass	0.388961
5	Goethite	High Quality	Microbial Biomass	0.790996
1	Kaolinite	Low Quality	Microbial Biomass	0.774355
2	Kaolinite	Low Quality	Microbial Biomass	0.930627
3	Kaolinite	Low Quality	Microbial Biomass	0.667142
4	Kaolinite	Low Quality	Microbial Biomass	0.76873
5	Kaolinite	Low Quality	Microbial Biomass	0.832953
1	Kaolinite	High Quality	Microbial Biomass	0.85547
2	Kaolinite	High Quality	Microbial Biomass	0.824055
3	Kaolinite	High Quality	Microbial Biomass	0.829919
4	Kaolinite	High Quality	Microbial Biomass	0.996785
5	Kaolinite	High Quality	Microbial Biomass	1.0343
1	Montmorillonite	Low Quality	Microbial Biomass	0.688237
2	Montmorillonite	Low Quality	Microbial Biomass	0.807309
3	Montmorillonite	Low Quality	Microbial Biomass	0.909794
4	Montmorillonite	Low Quality	Microbial Biomass	0.798756
5	Montmorillonite	Low Quality	Microbial Biomass	0.983918
1	Montmorillonite	High Quality	Microbial Biomass	1.00831
2	Montmorillonite	High Quality	Microbial Biomass	0.627287
3	Montmorillonite	High Quality	Microbial Biomass	0.608544
4	Montmorillonite	High Quality	Microbial Biomass	0.950103
5	Montmorillonite	High Quality	Microbial Biomass	0.763303
1	No Minerals	Low Quality	Respired	66.4556
2	No Minerals	Low Quality	Respired	66.3335
3	No Minerals	Low Quality	Respired	62.9435
4	No Minerals	Low Quality	Respired	65.2616
5	No Minerals	Low Quality	Respired	62.4141
1	No Minerals	High Quality	Respired	75.0277
2	No Minerals	High Quality	Respired	73.4552
3	No Minerals	High Quality	Respired	71.4012
4	No Minerals	High Quality	Respired	71.0417
5	No Minerals	High Quality	Respired	71.2909
1	Goethite	Low Quality	Respired	62.4235
2	Goethite	Low Quality	Respired	62.4176
3	Goethite	Low Quality	Respired	61.0181
4	Goethite	Low Quality	Respired	63.2363
5	Goethite	Low Quality	Respired	62.2988
1	Goethite	High Quality	Respired	72.7079
2	Goethite	High Quality	Respired	71.1183
3	Goethite	High Quality	Respired	70.453
4	Goethite	High Quality	Respired	69.6781
5	Goethite	High Quality	Respired	67.3211
1	Kaolinite	Low Quality	Respired	64.8905
2	Kaolinite	Low Quality	Respired	61.369
3	Kaolinite	Low Quality	Respired	64.2893
4	Kaolinite	Low Quality	Respired	60.4588
5	Kaolinite	Low Quality	Respired	60.1024
1	Kaolinite	High Quality	Respired	71.4133
2	Kaolinite	High Quality	Respired	71.7829
3	Kaolinite	High Quality	Respired	70.4326
4	Kaolinite	High Quality	Respired	70.5627
5	Kaolinite	High Quality	Respired	68.4764
1	Montmorillonite	Low Quality	Respired	35.8732
2	Montmorillonite	Low Quality	Respired	38.39
3	Montmorillonite	Low Quality	Respired	36.6535
4	Montmorillonite	Low Quality	Respired	39.6087
5	Montmorillonite	Low Quality	Respired	32.9575
1	Montmorillonite	High Quality	Respired	59.7757
2	Montmorillonite	High Quality	Respired	61.339
3	Montmorillonite	High Quality	Respired	62.0732
4	Montmorillonite	High Quality	Respired	58.5362
5	Montmorillonite	High Quality	Respired	57.9039

## Sheet: Figure 3a
Replicate	Mineral treatment	Litter treatment	MAOM formation efficiency		Mineral	Litter	emmean	se	df	conf.low	conf.high	method
1	No Minerals	Low Quality	0.264234		Goethite	High Quality	0.269814	0.00615728	32	0.252092	0.288139	Emmeans test
2	No Minerals	Low Quality	0.265969		Goethite	Low Quality	0.31565	0.00665977	32	0.296457	0.335445	Emmeans test
3	No Minerals	Low Quality	0.273451		Kaolinite	High Quality	0.2682	0.00613884	32	0.250532	0.286471	Emmeans test
4	No Minerals	Low Quality	0.295094		Kaolinite	Low Quality	0.314918	0.00665204	32	0.295747	0.33469	Emmeans test
5	No Minerals	Low Quality	0.290851		Montmorillonite	High Quality	0.32209	0.00672737	32	0.302699	0.342083	Emmeans test
1	No Minerals	High Quality	0.254857		Montmorillonite	Low Quality	0.502821	0.0084055	32	0.478518	0.527727	Emmeans test
2	No Minerals	High Quality	0.250241		No Minerals	High Quality	0.25467	0.00598198	32	0.23746	0.272481	Emmeans test
3	No Minerals	High Quality	0.278072		No Minerals	Low Quality	0.277774	0.00624745	32	0.259788	0.296363	Emmeans test
4	No Minerals	High Quality	0.25053
5	No Minerals	High Quality	0.240405		Mineral	Term	y	group1	group2	df	statistic	p	p.adj	p.adj.signif
1	Goethite	Low Quality	0.319106		Goethite	Litter	sqrt(MAOM Formation Efficiency)	High Quality	Low Quality	32	-5.05744	1.68156e-05	2.24208e-05	****
2	Goethite	Low Quality	0.313795		Kaolinite	Litter	sqrt(MAOM Formation Efficiency)	High Quality	Low Quality	32	-5.16528	1.22872e-05	2.24208e-05	****
3	Goethite	Low Quality	0.32494		Montmorillonite	Litter	sqrt(MAOM Formation Efficiency)	High Quality	Low Quality	32	-16.8899	1.68734e-17	6.74936e-17	****
4	Goethite	Low Quality	0.308929		No Minerals	Litter	sqrt(MAOM Formation Efficiency)	High Quality	Low Quality	32	-2.67184	0.0117658	0.0117658	*
5	Goethite	Low Quality	0.311608		Confidence Intervals are back-transformed from the sqrt scale
1	Goethite	High Quality	0.262538
2	Goethite	High Quality	0.257169
3	Goethite	High Quality	0.268988
4	Goethite	High Quality	0.285504
5	Goethite	High Quality	0.275323
1	Kaolinite	Low Quality	0.301491
2	Kaolinite	Low Quality	0.32669
3	Kaolinite	Low Quality	0.296721
4	Kaolinite	Low Quality	0.31961
5	Kaolinite	Low Quality	0.330814
1	Kaolinite	High Quality	0.264427
2	Kaolinite	High Quality	0.252855
3	Kaolinite	High Quality	0.265235
4	Kaolinite	High Quality	0.263858
5	Kaolinite	High Quality	0.295555
1	Montmorillonite	Low Quality	0.51236
2	Montmorillonite	Low Quality	0.510749
3	Montmorillonite	Low Quality	0.508709
4	Montmorillonite	Low Quality	0.459279
5	Montmorillonite	Low Quality	0.524314
1	Montmorillonite	High Quality	0.304785
2	Montmorillonite	High Quality	0.333171
3	Montmorillonite	High Quality	0.310188
4	Montmorillonite	High Quality	0.333725
5	Montmorillonite	High Quality	0.329169

## Sheet: Figure 3b
Replicate	Mineral	Litter	source	maom_mg_g		Mineral	Litter	emmean	se	df	conf.low	conf.high	method
1	No Minerals	No Litter	Litter	0		Goethite	No Litter	15.2961	0.253719	48	14.786	15.8062	Emmeans test
2	No Minerals	No Litter	Litter	0		Goethite	High Quality	16.9132	0.253719	48	16.4031	17.4233	Emmeans test
3	No Minerals	No Litter	Litter	0		Goethite	Low Quality	16.8378	0.253719	48	16.3276	17.3479	Emmeans test
4	No Minerals	No Litter	Litter	0		Kaolinite	No Litter	15.2368	0.253719	48	14.7266	15.7469	Emmeans test
5	No Minerals	No Litter	Litter	0		Kaolinite	High Quality	16.8491	0.253719	48	16.339	17.3593	Emmeans test
1	No Minerals	Low Quality	Litter	1.29142		Kaolinite	Low Quality	16.5066	0.253719	48	15.9965	17.0168	Emmeans test
2	No Minerals	Low Quality	Litter	1.36646		Montmorillonite	No Litter	15.2754	0.253719	48	14.7653	15.7856	Emmeans test
3	No Minerals	Low Quality	Litter	1.34227		Montmorillonite	High Quality	16.9173	0.253719	48	16.4072	17.4275	Emmeans test
4	No Minerals	Low Quality	Litter	1.53798		Montmorillonite	Low Quality	17.3338	0.253719	48	16.8237	17.8439	Emmeans test
5	No Minerals	Low Quality	Litter	1.47261		No Minerals	No Litter	16.6893	0.253719	48	16.1791	17.1994	Emmeans test
1	No Minerals	High Quality	Litter	1.34286		No Minerals	High Quality	17.7245	0.253719	48	17.2144	18.2346	Emmeans test
2	No Minerals	High Quality	Litter	1.33016		No Minerals	Low Quality	17.3787	0.253719	48	16.8685	17.8888	Emmeans test
3	No Minerals	High Quality	Litter	1.4671
4	No Minerals	High Quality	Litter	1.28845		Mineral	Term	y	group1	group2	df	statistic	p	p.adj	p.adj.signif
5	No Minerals	High Quality	Litter	1.23355		Goethite	Litter	maom_mg_g	No Litter	High Quality	48	-4.50676	4.22548e-05	0.000126244	***
1	Goethite	No Litter	Litter	0		Goethite	Litter	maom_mg_g	No Litter	Low Quality	48	-4.29662	8.41625e-05	0.000126244	***
2	Goethite	No Litter	Litter	0		Goethite	Litter	maom_mg_g	High Quality	Low Quality	48	0.210135	0.834452	0.834452	ns
3	Goethite	No Litter	Litter	0		Kaolinite	Litter	maom_mg_g	No Litter	High Quality	48	-4.49358	4.41344e-05	0.000132403	***
4	Goethite	No Litter	Litter	0		Kaolinite	Litter	maom_mg_g	No Litter	Low Quality	48	-3.53901	0.000903465	0.0013552	**
5	Goethite	No Litter	Litter	0		Kaolinite	Litter	maom_mg_g	High Quality	Low Quality	48	0.954578	0.344574	0.344574	ns
1	Goethite	Low Quality	Litter	1.6449		Montmorillonite	Litter	maom_mg_g	No Litter	High Quality	48	-4.57599	3.35933e-05	5.03899e-05	****
2	Goethite	Low Quality	Litter	1.6557		Montmorillonite	Litter	maom_mg_g	No Litter	Low Quality	48	-5.73661	6.31563e-07	1.89469e-06	****
3	Goethite	Low Quality	Litter	1.70322		Montmorillonite	Litter	maom_mg_g	High Quality	Low Quality	48	-1.16063	0.251534	0.251534	ns
4	Goethite	Low Quality	Litter	1.54795		No Minerals	Litter	maom_mg_g	No Litter	High Quality	48	-2.88517	0.00584387	0.0175316	*
5	Goethite	Low Quality	Litter	1.59015		No Minerals	Litter	maom_mg_g	No Litter	Low Quality	48	-1.92139	0.0606311	0.0909467	ns
1	Goethite	High Quality	Litter	1.38466		No Minerals	Litter	maom_mg_g	High Quality	Low Quality	48	0.963774	0.33999	0.33999	ns
2	Goethite	High Quality	Litter	1.2796		Emmeans statistics run on source = Total
3	Goethite	High Quality	Litter	1.47316
4	Goethite	High Quality	Litter	1.53036
5	Goethite	High Quality	Litter	1.40045
1	Kaolinite	No Litter	Litter	0
2	Kaolinite	No Litter	Litter	0
3	Kaolinite	No Litter	Litter	0
4	Kaolinite	No Litter	Litter	0
5	Kaolinite	No Litter	Litter	0
1	Kaolinite	Low Quality	Litter	1.56133
2	Kaolinite	Low Quality	Litter	1.63969
3	Kaolinite	Low Quality	Litter	1.5142
4	Kaolinite	Low Quality	Litter	1.57438
5	Kaolinite	Low Quality	Litter	1.67717
1	Kaolinite	High Quality	Litter	1.45156
2	Kaolinite	High Quality	Litter	1.33896
3	Kaolinite	High Quality	Litter	1.35008
4	Kaolinite	High Quality	Litter	1.37881
5	Kaolinite	High Quality	Litter	1.61157
1	Montmorillonite	No Litter	Litter	0
2	Montmorillonite	No Litter	Litter	0
3	Montmorillonite	No Litter	Litter	0
4	Montmorillonite	No Litter	Litter	0
5	Montmorillonite	No Litter	Litter	0
1	Montmorillonite	Low Quality	Litter	2.29327
2	Montmorillonite	Low Quality	Litter	2.37783
3	Montmorillonite	Low Quality	Litter	2.35929
4	Montmorillonite	Low Quality	Litter	1.96879
5	Montmorillonite	Low Quality	Litter	2.28958
1	Montmorillonite	High Quality	Litter	1.5239
2	Montmorillonite	High Quality	Litter	1.67556
3	Montmorillonite	High Quality	Litter	1.64025
4	Montmorillonite	High Quality	Litter	1.64298
5	Montmorillonite	High Quality	Litter	1.57073
1	No Minerals	No Litter	SOM	16.5395
2	No Minerals	No Litter	SOM	17.0504
3	No Minerals	No Litter	SOM	17.4574
4	No Minerals	No Litter	SOM	16.1253
5	No Minerals	No Litter	SOM	16.2738
1	No Minerals	Low Quality	SOM	15.3157
2	No Minerals	Low Quality	SOM	15.8932
3	No Minerals	Low Quality	SOM	16.2262
4	No Minerals	Low Quality	SOM	16.2534
5	No Minerals	Low Quality	SOM	16.1941
1	No Minerals	High Quality	SOM	16.6642
2	No Minerals	High Quality	SOM	16.4475
3	No Minerals	High Quality	SOM	16.1061
4	No Minerals	High Quality	SOM	16.3019
5	No Minerals	High Quality	SOM	16.4406
1	Goethite	No Litter	SOM	15.1871
2	Goethite	No Litter	SOM	16.0664
3	Goethite	No Litter	SOM	16.0107
4	Goethite	No Litter	SOM	14.4526
5	Goethite	No Litter	SOM	14.7637
1	Goethite	Low Quality	SOM	15.0668
2	Goethite	Low Quality	SOM	15.3307
3	Goethite	Low Quality	SOM	15.5707
4	Goethite	Low Quality	SOM	14.8255
5	Goethite	Low Quality	SOM	15.2532
1	Goethite	High Quality	SOM	15.503
2	Goethite	High Quality	SOM	15.1434
3	Goethite	High Quality	SOM	15.7431
4	Goethite	High Quality	SOM	15.7655
5	Goethite	High Quality	SOM	15.3427
1	Kaolinite	No Litter	SOM	15.1344
2	Kaolinite	No Litter	SOM	14.46
3	Kaolinite	No Litter	SOM	14.5217
4	Kaolinite	No Litter	SOM	17.3285
5	Kaolinite	No Litter	SOM	14.7393
1	Kaolinite	Low Quality	SOM	14.9456
2	Kaolinite	Low Quality	SOM	14.7678
3	Kaolinite	Low Quality	SOM	14.981
4	Kaolinite	Low Quality	SOM	14.6401
5	Kaolinite	Low Quality	SOM	15.2319
1	Kaolinite	High Quality	SOM	15.0961
2	Kaolinite	High Quality	SOM	15.1081
3	Kaolinite	High Quality	SOM	15.3245
4	Kaolinite	High Quality	SOM	15.4745
5	Kaolinite	High Quality	SOM	16.1115
1	Montmorillonite	No Litter	SOM	15.1782
2	Montmorillonite	No Litter	SOM	14.7416
3	Montmorillonite	No Litter	SOM	16.1904
4	Montmorillonite	No Litter	SOM	15.7777
5	Montmorillonite	No Litter	SOM	14.4893
1	Montmorillonite	Low Quality	SOM	14.7913
2	Montmorillonite	Low Quality	SOM	15.5193
3	Montmorillonite	Low Quality	SOM	15.2209
4	Montmorillonite	Low Quality	SOM	14.7233
5	Montmorillonite	Low Quality	SOM	15.1255
1	Montmorillonite	High Quality	SOM	15.0312
2	Montmorillonite	High Quality	SOM	15.2886
3	Montmorillonite	High Quality	SOM	15.5456
4	Montmorillonite	High Quality	SOM	15.2285
5	Montmorillonite	High Quality	SOM	15.4394
1	No Minerals	No Litter	Total	16.5395
2	No Minerals	No Litter	Total	17.0504
3	No Minerals	No Litter	Total	17.4574
4	No Minerals	No Litter	Total	16.1253
5	No Minerals	No Litter	Total	16.2738
1	No Minerals	Low Quality	Total	16.6071
2	No Minerals	Low Quality	Total	17.2596
3	No Minerals	Low Quality	Total	17.5685
4	No Minerals	Low Quality	Total	17.7914
5	No Minerals	Low Quality	Total	17.6668
1	No Minerals	High Quality	Total	18.0071
2	No Minerals	High Quality	Total	17.7777
3	No Minerals	High Quality	Total	17.5732
4	No Minerals	High Quality	Total	17.5903
5	No Minerals	High Quality	Total	17.6741
1	Goethite	No Litter	Total	15.1871
2	Goethite	No Litter	Total	16.0664
3	Goethite	No Litter	Total	16.0107
4	Goethite	No Litter	Total	14.4526
5	Goethite	No Litter	Total	14.7637
1	Goethite	Low Quality	Total	16.7117
2	Goethite	Low Quality	Total	16.9864
3	Goethite	Low Quality	Total	17.2739
4	Goethite	Low Quality	Total	16.3735
5	Goethite	Low Quality	Total	16.8434
1	Goethite	High Quality	Total	16.8876
2	Goethite	High Quality	Total	16.423
3	Goethite	High Quality	Total	17.2163
4	Goethite	High Quality	Total	17.2958
5	Goethite	High Quality	Total	16.7432
1	Kaolinite	No Litter	Total	15.1344
2	Kaolinite	No Litter	Total	14.46
3	Kaolinite	No Litter	Total	14.5217
4	Kaolinite	No Litter	Total	17.3285
5	Kaolinite	No Litter	Total	14.7393
1	Kaolinite	Low Quality	Total	16.5069
2	Kaolinite	Low Quality	Total	16.4075
3	Kaolinite	Low Quality	Total	16.4952
4	Kaolinite	Low Quality	Total	16.2145
5	Kaolinite	Low Quality	Total	16.909
1	Kaolinite	High Quality	Total	16.5476
2	Kaolinite	High Quality	Total	16.4471
3	Kaolinite	High Quality	Total	16.6746
4	Kaolinite	High Quality	Total	16.8533
5	Kaolinite	High Quality	Total	17.7231
1	Montmorillonite	No Litter	Total	15.1782
2	Montmorillonite	No Litter	Total	14.7416
3	Montmorillonite	No Litter	Total	16.1904
4	Montmorillonite	No Litter	Total	15.7777
5	Montmorillonite	No Litter	Total	14.4893
1	Montmorillonite	Low Quality	Total	17.0845
2	Montmorillonite	Low Quality	Total	17.8971
3	Montmorillonite	Low Quality	Total	17.5802
4	Montmorillonite	Low Quality	Total	16.6921
5	Montmorillonite	Low Quality	Total	17.4151
1	Montmorillonite	High Quality	Total	16.5551
2	Montmorillonite	High Quality	Total	16.9642
3	Montmorillonite	High Quality	Total	17.1858
4	Montmorillonite	High Quality	Total	16.8715
5	Montmorillonite	High Quality	Total	17.0101

## Sheet: Figure 4a
Replicate	Mineral	Litter	Abundance weighted 16S rRNA gene copy number		Mineral	Litter	emmean	se	df	conf.low	conf.high	method
1	No Minerals	No Litter	2.38885		Goethite	No Litter	2.45243	0.0244801	48	2.40321	2.50165	Emmeans test
2	No Minerals	No Litter	2.48888		Goethite	High Quality	2.53861	0.0244801	48	2.48938	2.58783	Emmeans test
3	No Minerals	No Litter	2.51656		Goethite	Low Quality	2.39644	0.0244801	48	2.34722	2.44566	Emmeans test
4	No Minerals	No Litter	2.51632		Kaolinite	No Litter	2.48634	0.0244801	48	2.43712	2.53556	Emmeans test
5	No Minerals	No Litter	2.46443		Kaolinite	High Quality	2.55796	0.0244801	48	2.50874	2.60718	Emmeans test
1	No Minerals	Low Quality	2.40269		Kaolinite	Low Quality	2.36554	0.0244801	48	2.31632	2.41476	Emmeans test
2	No Minerals	Low Quality	2.40044		Montmorillonite	No Litter	2.42772	0.0244801	48	2.3785	2.47694	Emmeans test
3	No Minerals	Low Quality	2.41769		Montmorillonite	High Quality	2.79033	0.0244801	48	2.74111	2.83955	Emmeans test
4	No Minerals	Low Quality	2.48844		Montmorillonite	Low Quality	2.62921	0.0244801	48	2.57999	2.67843	Emmeans test
5	No Minerals	Low Quality	2.47033		No Minerals	No Litter	2.47501	0.0244801	48	2.42579	2.52423	Emmeans test
1	No Minerals	High Quality	2.56903		No Minerals	High Quality	2.5649	0.0244801	48	2.51568	2.61412	Emmeans test
2	No Minerals	High Quality	2.51651		No Minerals	Low Quality	2.43592	0.0244801	48	2.3867	2.48514	Emmeans test
3	No Minerals	High Quality	2.64049
4	No Minerals	High Quality	2.66016		Mineral	Term	y	group1	group2	df	statistic	p	p.adj	p.adj.signif
5	No Minerals	High Quality	2.43832		Goethite	Litter	Abundance weighted 16S rRNA gene copy number	No Litter	High Quality	48	-2.48923	0.016321	0.0244815	*
1	Goethite	No Litter	2.44933		Goethite	Litter	Abundance weighted 16S rRNA gene copy number	No Litter	Low Quality	48	1.61713	0.112405	0.112405	ns
2	Goethite	No Litter	2.47833		Goethite	Litter	Abundance weighted 16S rRNA gene copy number	High Quality	Low Quality	48	4.10636	0.000155444	0.000466333	***
3	Goethite	No Litter	2.45323		Kaolinite	Litter	Abundance weighted 16S rRNA gene copy number	No Litter	High Quality	48	-2.06879	0.0439747	0.0439747	*
4	Goethite	No Litter	2.40067		Kaolinite	Litter	Abundance weighted 16S rRNA gene copy number	No Litter	Low Quality	48	3.48946	0.00104763	0.00157145	**
5	Goethite	No Litter	2.48057		Kaolinite	Litter	Abundance weighted 16S rRNA gene copy number	High Quality	Low Quality	48	5.55825	1.17692e-06	3.53076e-06	****
1	Goethite	Low Quality	2.30814		Montmorillonite	Litter	Abundance weighted 16S rRNA gene copy number	No Litter	High Quality	48	-10.4739	5.44206e-14	1.63262e-13	****
2	Goethite	Low Quality	2.42591		Montmorillonite	Litter	Abundance weighted 16S rRNA gene copy number	No Litter	Low Quality	48	-5.82012	4.71457e-07	7.07185e-07	****
3	Goethite	Low Quality	2.44091		Montmorillonite	Litter	Abundance weighted 16S rRNA gene copy number	High Quality	Low Quality	48	4.65381	2.59234e-05	2.59234e-05	****
4	Goethite	Low Quality	2.34643		No Minerals	Litter	Abundance weighted 16S rRNA gene copy number	No Litter	High Quality	48	-2.59654	0.0124613	0.018692	*
5	Goethite	Low Quality	2.46082		No Minerals	Litter	Abundance weighted 16S rRNA gene copy number	No Litter	Low Quality	48	1.12921	0.26442	0.26442	ns
1	Goethite	High Quality	2.50142		No Minerals	Litter	Abundance weighted 16S rRNA gene copy number	High Quality	Low Quality	48	3.72575	0.000512642	0.00153792	**
2	Goethite	High Quality	2.61323
3	Goethite	High Quality	2.54866
4	Goethite	High Quality	2.47145
5	Goethite	High Quality	2.55826
1	Kaolinite	No Litter	2.482
2	Kaolinite	No Litter	2.45809
3	Kaolinite	No Litter	2.53885
4	Kaolinite	No Litter	2.47636
5	Kaolinite	No Litter	2.47642
1	Kaolinite	Low Quality	2.3549
2	Kaolinite	Low Quality	2.38752
3	Kaolinite	Low Quality	2.43344
4	Kaolinite	Low Quality	2.28611
5	Kaolinite	Low Quality	2.36572
1	Kaolinite	High Quality	2.53657
2	Kaolinite	High Quality	2.48867
3	Kaolinite	High Quality	2.60975
4	Kaolinite	High Quality	2.59686
5	Kaolinite	High Quality	2.55796
1	Montmorillonite	No Litter	2.41454
2	Montmorillonite	No Litter	2.37558
3	Montmorillonite	No Litter	2.49857
4	Montmorillonite	No Litter	2.42397
5	Montmorillonite	No Litter	2.42594
1	Montmorillonite	Low Quality	2.65489
2	Montmorillonite	Low Quality	2.55329
3	Montmorillonite	Low Quality	2.59718
4	Montmorillonite	Low Quality	2.60305
5	Montmorillonite	Low Quality	2.73765
1	Montmorillonite	High Quality	2.78318
2	Montmorillonite	High Quality	2.75472
3	Montmorillonite	High Quality	2.74698
4	Montmorillonite	High Quality	2.83304
5	Montmorillonite	High Quality	2.83372

## Sheet: Figure 4b
			Replicate	5	3	2	1	3	5	5	1	4	2	1	2	4	4	4	5	2	3	5	2	3	5	5	3	1	3	1	1	2	4	4	5	4	4	2	3	1	2	3	3	4	4	5	2	5	2
			Mineral	Kaolinite	Montmorillonite	Kaolinite	Goethite	Kaolinite	No Minerals	Kaolinite	Montmorillonite	Goethite	Montmorillonite	Montmorillonite	Montmorillonite	Montmorillonite	Kaolinite	Montmorillonite	Montmorillonite	No Minerals	Goethite	No Minerals	Kaolinite	Montmorillonite	Montmorillonite	No Minerals	Montmorillonite	No Minerals	No Minerals	Kaolinite	Goethite	Montmorillonite	Goethite	Goethite	Goethite	No Minerals	Kaolinite	Kaolinite	Kaolinite	No Minerals	Goethite	Kaolinite	No Minerals	Montmorillonite	Kaolinite	Goethite	No Minerals	Kaolinite	Goethite
			Litter	High Quality	Low Quality	High Quality	Low Quality	High Quality	Low Quality	No Litter	Low Quality	Low Quality	High Quality	High Quality	Low Quality	No Litter	No Litter	Low Quality	Low Quality	Low Quality	High Quality	No Litter	Low Quality	No Litter	High Quality	High Quality	High Quality	High Quality	High Quality	Low Quality	High Quality	No Litter	No Litter	High Quality	High Quality	Low Quality	Low Quality	No Litter	No Litter	No Litter	Low Quality	Low Quality	Low Quality	High Quality	High Quality	No Litter	High Quality	Low Quality	High Quality
Replicate	Mineral	Litter	Sequencing_Unique_ID	LupLancExp1-1-A-A-1-2-45-16S-1	LupLancExp1-1-A-A-2-2-53-16S-1	LupLancExp1-1-A-A-3-2-42-16S-1	LupLancExp1-1-A-A-4-2-21-16S-1	LupLancExp1-1-A-A-5-2-43-16S-1	LupLancExp1-1-A-A-6-2-10-16S-1	LupLancExp1-1-A-A-8-2-35-16S-1	LupLancExp1-1-A-A-9-2-51-16S-1	LupLancExp1-1-A-B-1-2-24-16S-1	LupLancExp1-1-A-B-2-2-57-16S-1	LupLancExp1-1-A-B-3-2-56-16S-1	LupLancExp1-1-A-B-4-2-52-16S-1	LupLancExp1-1-A-B-6-2-49-16S-1	LupLancExp1-1-A-B-8-2-34-16S-1	LupLancExp1-1-A-C-1-2-54-16S-1	LupLancExp1-1-A-C-10-2-55-16S-1	LupLancExp1-1-A-C-2-2-7-16S-1	LupLancExp1-1-A-C-3-2-28-16S-1	LupLancExp1-1-A-C-4-2-5-16S-1	LupLancExp1-1-A-C-5-2-37-16S-1	LupLancExp1-1-A-C-6-2-48-16S-1	LupLancExp1-1-A-C-7-2-60-16S-1	LupLancExp1-1-A-D-10-2-15-16S-1	LupLancExp1-1-A-D-2-2-58-16S-1	LupLancExp1-1-A-D-4-2-11-16S-1	LupLancExp1-1-A-D-5-2-13-16S-1	LupLancExp1-1-A-E-1-2-36-16S-1	LupLancExp1-1-A-E-10-2-26-16S-1	LupLancExp1-1-A-E-2-2-47-16S-1	LupLancExp1-1-A-E-3-2-19-16S-1	LupLancExp1-1-A-E-4-2-29-16S-1	LupLancExp1-1-A-E-5-2-30-16S-1	LupLancExp1-1-A-E-6-2-9-16S-1	LupLancExp1-1-A-E-7-2-39-16S-1	LupLancExp1-1-A-E-8-2-32-16S-1	LupLancExp1-1-A-F-1-2-33-16S-1	LupLancExp1-1-A-F-10-2-1-16S-1	LupLancExp1-1-A-F-2-2-22-16S-1	LupLancExp1-1-A-F-3-2-38-16S-1	LupLancExp1-1-A-F-5-2-8-16S-1	LupLancExp1-1-A-F-6-2-59-16S-1	LupLancExp1-1-A-G-1-2-44-16S-1	LupLancExp1-1-A-G-2-2-20-16S-1	LupLancExp1-1-A-G-3-2-12-16S-1	LupLancExp1-1-A-G-4-2-40-16S-1	LupLancExp1-1-A-G-5-2-27-16S-1
5	Kaolinite	High Quality	LupLancExp1-1-A-A-1-2-45-16S-1	0	0.472299	0.477839	0.518006	0.404086	0.531163	0.551593	0.472992	0.577562	0.530471	0.510734	0.509349	0.51108	0.542936	0.493421	0.489266	0.614958	0.514543	0.520776	0.496191	0.54536	0.503463	0.453601	0.467105	0.469183	0.411704	0.520429	0.469529	0.515928	0.564058	0.453255	0.424169	0.472299	0.515582	0.529086	0.515928	0.533241	0.522507	0.573407	0.542244	0.492729	0.42036	0.503463	0.402355	0.544321	0.450485
3	Montmorillonite	Low Quality	LupLancExp1-1-A-A-2-2-53-16S-1	0.472299	0	0.440443	0.496884	0.460873	0.481994	0.504848	0.33518	0.532202	0.488227	0.458102	0.37777	0.433864	0.49723	0.37223	0.349723	0.581371	0.500346	0.487881	0.468837	0.459141	0.406163	0.447022	0.433172	0.464681	0.485803	0.488573	0.493767	0.433518	0.523199	0.48892	0.444598	0.434557	0.476454	0.491343	0.485111	0.481302	0.482341	0.52874	0.46849	0.389889	0.44356	0.47403	0.441482	0.509349	0.501731
2	Kaolinite	High Quality	LupLancExp1-1-A-A-3-2-42-16S-1	0.477839	0.440443	0	0.501731	0.431787	0.486842	0.478878	0.460526	0.536011	0.536011	0.533934	0.477493	0.455679	0.477839	0.46295	0.467798	0.597992	0.459141	0.487188	0.474377	0.464335	0.518006	0.392313	0.488573	0.4259	0.465374	0.498269	0.428324	0.445983	0.468837	0.470222	0.45464	0.465028	0.493767	0.456025	0.480956	0.470568	0.4491	0.520776	0.484765	0.502078	0.455332	0.46572	0.410665	0.533934	0.443906
1	Goethite	Low Quality	LupLancExp1-1-A-A-4-2-21-16S-1	0.518006	0.496884	0.501731	0	0.51385	0.432479	0.481994	0.51662	0.439058	0.571676	0.591413	0.497922	0.460873	0.468144	0.506925	0.530125	0.518698	0.537742	0.467105	0.397161	0.484072	0.581371	0.467105	0.546399	0.515235	0.512119	0.436288	0.461565	0.474377	0.47126	0.483033	0.489958	0.411357	0.408241	0.443906	0.484072	0.470568	0.34349	0.483033	0.427632	0.581717	0.548476	0.434211	0.462604	0.46295	0.495845
3	Kaolinite	High Quality	LupLancExp1-1-A-A-5-2-43-16S-1	0.404086	0.460873	0.431787	0.51385	0	0.520776	0.52597	0.470222	0.572022	0.53982	0.524238	0.491343	0.493421	0.509695	0.497576	0.49169	0.603878	0.476454	0.51662	0.49723	0.516274	0.503809	0.431094	0.470914	0.445637	0.38885	0.514197	0.442175	0.509003	0.527701	0.429363	0.407895	0.445637	0.509003	0.512119	0.510734	0.49446	0.49446	0.550554	0.486496	0.477839	0.396468	0.478186	0.402008	0.555055	0.424861
5	No Minerals	Low Quality	LupLancExp1-1-A-A-6-2-10-16S-1	0.531163	0.481994	0.486842	0.432479	0.520776	0	0.477147	0.521814	0.427978	0.560942	0.5741	0.507271	0.443213	0.47403	0.518698	0.511773	0.486496	0.530817	0.456371	0.408934	0.495152	0.581371	0.457064	0.551247	0.501039	0.517659	0.367036	0.479224	0.488573	0.49446	0.520776	0.497922	0.398892	0.434557	0.473684	0.461219	0.437327	0.453255	0.393006	0.432825	0.565789	0.513504	0.466759	0.456371	0.383657	0.538781
5	Kaolinite	No Litter	LupLancExp1-1-A-A-8-2-35-16S-1	0.551593	0.504848	0.478878	0.481994	0.52597	0.477147	0	0.536357	0.519737	0.569252	0.610457	0.530125	0.412742	0.36669	0.538089	0.532202	0.579294	0.516274	0.373615	0.459834	0.410319	0.604917	0.4259	0.571676	0.452562	0.53428	0.476108	0.467105	0.413435	0.369806	0.493421	0.495845	0.45741	0.469183	0.353878	0.367036	0.355956	0.459834	0.541898	0.494806	0.580332	0.52597	0.376039	0.452562	0.549861	0.52874
1	Montmorillonite	Low Quality	LupLancExp1-1-A-A-9-2-51-16S-1	0.472992	0.33518	0.460526	0.51662	0.470222	0.521814	0.536357	0	0.563366	0.45741	0.419321	0.348684	0.462604	0.54259	0.33795	0.33241	0.619806	0.516274	0.518698	0.493075	0.512465	0.371537	0.46572	0.407548	0.496537	0.484072	0.515235	0.5	0.460873	0.548476	0.48615	0.479917	0.472645	0.5	0.522853	0.522507	0.521468	0.488573	0.567867	0.520429	0.381925	0.504848	0.497576	0.467105	0.543975	0.510388
4	Goethite	Low Quality	LupLancExp1-1-A-B-1-2-24-16S-1	0.577562	0.532202	0.536011	0.439058	0.572022	0.427978	0.519737	0.563366	0	0.603186	0.629501	0.561288	0.519044	0.523199	0.573407	0.570291	0.464335	0.5741	0.510734	0.466066	0.544321	0.610803	0.527008	0.592452	0.555055	0.552285	0.373269	0.503463	0.538781	0.51662	0.545706	0.522507	0.472299	0.467798	0.496191	0.521122	0.517313	0.436981	0.418629	0.485111	0.601801	0.579294	0.487188	0.498269	0.447368	0.535665
2	Montmorillonite	High Quality	LupLancExp1-1-A-B-2-2-57-16S-1	0.530471	0.488227	0.536011	0.571676	0.53982	0.560942	0.569252	0.45741	0.603186	0	0.476801	0.46849	0.522161	0.561634	0.464681	0.479571	0.646814	0.584488	0.535665	0.541205	0.537396	0.458449	0.499307	0.500346	0.556094	0.534626	0.568906	0.53705	0.522161	0.602839	0.54536	0.552978	0.532202	0.547438	0.559557	0.546745	0.551593	0.568906	0.614266	0.581025	0.461565	0.527701	0.54536	0.52874	0.578601	0.563019
1	Montmorillonite	High Quality	LupLancExp1-1-A-B-3-2-56-16S-1	0.510734	0.458102	0.533934	0.591413	0.524238	0.5741	0.610457	0.419321	0.629501	0.476801	0	0.450485	0.538781	0.593144	0.442867	0.434211	0.666205	0.585873	0.582064	0.560596	0.543975	0.337604	0.519044	0.359418	0.552285	0.50554	0.604571	0.538781	0.524931	0.612535	0.5509	0.532202	0.534972	0.581371	0.57964	0.570637	0.58241	0.581371	0.634695	0.597645	0.327216	0.525623	0.544321	0.501385	0.600762	0.55367
2	Montmorillonite	Low Quality	LupLancExp1-1-A-B-4-2-52-16S-1	0.509349	0.37777	0.477493	0.497922	0.491343	0.507271	0.530125	0.348684	0.561288	0.46849	0.450485	0	0.457756	0.526316	0.333449	0.348338	0.599723	0.555402	0.514197	0.479917	0.497922	0.427285	0.448407	0.439404	0.506233	0.505886	0.512119	0.488573	0.436981	0.53705	0.505886	0.485457	0.45464	0.49169	0.506579	0.512119	0.50554	0.494114	0.577909	0.509695	0.411011	0.503116	0.481648	0.467105	0.531856	0.501731
4	Montmorillonite	No Litter	LupLancExp1-1-A-B-6-2-49-16S-1	0.51108	0.433864	0.455679	0.460873	0.493421	0.443213	0.412742	0.462604	0.519044	0.522161	0.538781	0.457756	0	0.382964	0.460526	0.454294	0.586565	0.51662	0.382618	0.429709	0.350069	0.518006	0.391274	0.519044	0.492729	0.499307	0.466066	0.458102	0.32687	0.377078	0.501731	0.474723	0.416551	0.424861	0.384349	0.389889	0.351108	0.455332	0.517313	0.454294	0.511427	0.506925	0.375	0.448753	0.530471	0.52597
4	Kaolinite	No Litter	LupLancExp1-1-A-B-8-2-34-16S-1	0.542936	0.49723	0.477839	0.468144	0.509695	0.47403	0.36669	0.54259	0.523199	0.561634	0.593144	0.526316	0.382964	0	0.521814	0.51385	0.590028	0.493767	0.368767	0.436288	0.407202	0.596953	0.427632	0.579294	0.478186	0.512119	0.498269	0.456717	0.40097	0.38608	0.506579	0.496884	0.431787	0.438366	0.346607	0.356994	0.345914	0.475069	0.52597	0.485111	0.577216	0.521814	0.379848	0.445291	0.551939	0.530125
4	Montmorillonite	Low Quality	LupLancExp1-1-A-C-1-2-54-16S-1	0.493421	0.37223	0.46295	0.506925	0.497576	0.518698	0.538089	0.33795	0.573407	0.464681	0.442867	0.333449	0.460526	0.521814	0	0.341066	0.602839	0.535665	0.513158	0.497922	0.516967	0.400623	0.467798	0.428324	0.512465	0.490305	0.521122	0.476801	0.4491	0.544321	0.504155	0.48892	0.48338	0.518352	0.519391	0.524931	0.504155	0.50831	0.573753	0.527008	0.402008	0.499307	0.495845	0.463643	0.54536	0.504155
5	Montmorillonite	Low Quality	LupLancExp1-1-A-C-10-2-55-16S-1	0.489266	0.349723	0.467798	0.530125	0.49169	0.511773	0.532202	0.33241	0.570291	0.479571	0.434211	0.348338	0.454294	0.51385	0.341066	0	0.610803	0.519391	0.504155	0.504155	0.488573	0.381925	0.477147	0.403047	0.496884	0.49723	0.543975	0.487535	0.435249	0.52597	0.515582	0.485111	0.477493	0.508657	0.495845	0.512119	0.512812	0.507964	0.571676	0.515235	0.382271	0.500346	0.502078	0.480609	0.547091	0.504501
2	No Minerals	Low Quality	LupLancExp1-1-A-C-2-2-7-16S-1	0.614958	0.581371	0.597992	0.518698	0.603878	0.486496	0.579294	0.619806	0.464335	0.646814	0.666205	0.599723	0.586565	0.590028	0.602839	0.610803	0	0.671399	0.58241	0.520083	0.596607	0.652701	0.59072	0.628116	0.611842	0.59626	0.442867	0.581371	0.585526	0.628116	0.600069	0.605956	0.502078	0.540859	0.585873	0.605956	0.595914	0.535665	0.420014	0.531163	0.643006	0.606994	0.580679	0.57687	0.448407	0.595568
3	Goethite	High Quality	LupLancExp1-1-A-C-3-2-28-16S-1	0.514543	0.500346	0.459141	0.537742	0.476454	0.530817	0.516274	0.516274	0.5741	0.584488	0.585873	0.555402	0.51662	0.493767	0.535665	0.519391	0.671399	0	0.512812	0.551247	0.51662	0.563019	0.448407	0.535665	0.439404	0.481648	0.564404	0.461219	0.520429	0.475416	0.460526	0.463643	0.49446	0.54536	0.493767	0.489958	0.495152	0.515235	0.568213	0.538781	0.544321	0.492382	0.49723	0.460526	0.61115	0.472645
5	No Minerals	No Litter	LupLancExp1-1-A-C-4-2-5-16S-1	0.520776	0.487881	0.487188	0.467105	0.51662	0.456371	0.373615	0.518698	0.510734	0.535665	0.582064	0.514197	0.382618	0.368767	0.513158	0.504155	0.58241	0.512812	0	0.437673	0.396122	0.568906	0.424515	0.555748	0.478186	0.512119	0.467452	0.452909	0.373961	0.395776	0.493075	0.489266	0.418975	0.45464	0.359418	0.362188	0.336565	0.475069	0.512465	0.463989	0.545706	0.507964	0.368767	0.444252	0.527701	0.526316
2	Kaolinite	Low Quality	LupLancExp1-1-A-C-5-2-37-16S-1	0.496191	0.468837	0.474377	0.397161	0.49723	0.408934	0.459834	0.493075	0.466066	0.541205	0.560596	0.479917	0.429709	0.436288	0.497922	0.504155	0.520083	0.551247	0.437673	0	0.448061	0.558172	0.435596	0.53705	0.488573	0.494806	0.421053	0.469875	0.429363	0.507271	0.501385	0.463296	0.384349	0.394737	0.450831	0.444252	0.423823	0.390582	0.449792	0.394391	0.555402	0.504501	0.448753	0.456371	0.420014	0.509003
3	Montmorillonite	No Litter	LupLancExp1-1-A-C-6-2-48-16S-1	0.54536	0.459141	0.464335	0.484072	0.516274	0.495152	0.410319	0.512465	0.544321	0.537396	0.543975	0.497922	0.350069	0.407202	0.516967	0.488573	0.596607	0.51662	0.396122	0.448061	0	0.542244	0.430402	0.531856	0.461219	0.524931	0.490305	0.469183	0.358033	0.419668	0.513504	0.491343	0.448753	0.477147	0.378116	0.407548	0.385734	0.477493	0.535665	0.467105	0.539474	0.511773	0.396122	0.490997	0.550554	0.524931
5	Montmorillonite	High Quality	LupLancExp1-1-A-C-7-2-60-16S-1	0.503463	0.406163	0.518006	0.581371	0.503809	0.581371	0.604917	0.371537	0.610803	0.458449	0.337604	0.427285	0.518006	0.596953	0.400623	0.381925	0.652701	0.563019	0.568906	0.558172	0.542244	0	0.509003	0.341413	0.506233	0.490305	0.567521	0.524238	0.511773	0.600416	0.524584	0.510734	0.520776	0.558518	0.57964	0.563019	0.565097	0.563366	0.612535	0.583102	0.294321	0.507618	0.546399	0.494806	0.585526	0.532548
5	No Minerals	High Quality	LupLancExp1-1-A-D-10-2-15-16S-1	0.453601	0.447022	0.392313	0.467105	0.431094	0.457064	0.4259	0.46572	0.527008	0.499307	0.519044	0.448407	0.391274	0.427632	0.467798	0.477147	0.59072	0.448407	0.424515	0.435596	0.430402	0.509003	0	0.5	0.409626	0.433518	0.478532	0.405817	0.394044	0.448407	0.431787	0.41205	0.414127	0.44633	0.420014	0.422784	0.40097	0.448407	0.531163	0.46849	0.487188	0.442867	0.414474	0.363227	0.53151	0.463989
3	Montmorillonite	High Quality	LupLancExp1-1-A-D-2-2-58-16S-1	0.467105	0.433172	0.488573	0.546399	0.470914	0.551247	0.571676	0.407548	0.592452	0.500346	0.359418	0.439404	0.519044	0.579294	0.428324	0.403047	0.628116	0.535665	0.555748	0.53705	0.531856	0.341413	0.5	0	0.481994	0.440443	0.562327	0.493767	0.505194	0.567521	0.50277	0.484765	0.493421	0.550208	0.555748	0.552285	0.560942	0.541551	0.594875	0.549515	0.34903	0.472992	0.530817	0.476454	0.564058	0.519044
1	No Minerals	High Quality	LupLancExp1-1-A-D-4-2-11-16S-1	0.469183	0.464681	0.4259	0.515235	0.445637	0.501039	0.452562	0.496537	0.555055	0.556094	0.552285	0.506233	0.492729	0.478186	0.512465	0.496884	0.611842	0.439404	0.478186	0.488573	0.461219	0.506233	0.409626	0.481994	0	0.445983	0.517313	0.44356	0.483726	0.466759	0.465028	0.442521	0.442521	0.525623	0.459141	0.461911	0.464681	0.47126	0.542244	0.485457	0.507618	0.419321	0.476801	0.385734	0.561288	0.456371
3	No Minerals	High Quality	LupLancExp1-1-A-D-5-2-13-16S-1	0.411704	0.485803	0.465374	0.512119	0.38885	0.517659	0.53428	0.484072	0.552285	0.534626	0.50554	0.505886	0.499307	0.512119	0.490305	0.49723	0.59626	0.481648	0.512119	0.494806	0.524931	0.490305	0.433518	0.440443	0.445983	0	0.527355	0.435596	0.499307	0.534626	0.408241	0.437673	0.458449	0.508657	0.513504	0.499654	0.496884	0.502424	0.547438	0.506925	0.482341	0.420706	0.491343	0.38331	0.541898	0.412742
1	Kaolinite	Low Quality	LupLancExp1-1-A-E-1-2-36-16S-1	0.520429	0.488573	0.498269	0.436288	0.514197	0.367036	0.476108	0.515235	0.373269	0.568906	0.604571	0.512119	0.466066	0.498269	0.521122	0.543975	0.442867	0.564404	0.467452	0.421053	0.490305	0.567521	0.478532	0.562327	0.517313	0.527355	0	0.470914	0.476801	0.506233	0.522161	0.500346	0.420706	0.426593	0.462604	0.494114	0.455679	0.432133	0.370845	0.457064	0.554363	0.517313	0.453255	0.463989	0.373269	0.532548
1	Goethite	High Quality	LupLancExp1-1-A-E-10-2-26-16S-1	0.469529	0.493767	0.428324	0.461565	0.442175	0.479224	0.467105	0.5	0.503463	0.53705	0.538781	0.488573	0.458102	0.456717	0.476801	0.487535	0.581371	0.461219	0.452909	0.469875	0.469183	0.524238	0.405817	0.493767	0.44356	0.435596	0.470914	0	0.45741	0.495152	0.404432	0.405471	0.429017	0.504501	0.448407	0.461219	0.442867	0.448407	0.543629	0.49169	0.524931	0.458795	0.402008	0.381233	0.541898	0.38608
2	Montmorillonite	No Litter	LupLancExp1-1-A-E-2-2-47-16S-1	0.515928	0.433518	0.445983	0.474377	0.509003	0.488573	0.413435	0.460873	0.538781	0.522161	0.524931	0.436981	0.32687	0.40097	0.4491	0.435249	0.585526	0.520429	0.373961	0.429363	0.358033	0.511773	0.394044	0.505194	0.483726	0.499307	0.476801	0.45741	0	0.416898	0.489266	0.475416	0.425554	0.444945	0.382618	0.409626	0.368767	0.452562	0.547784	0.483033	0.493421	0.509695	0.382964	0.444598	0.537742	0.504155
4	Goethite	No Litter	LupLancExp1-1-A-E-3-2-19-16S-1	0.564058	0.523199	0.468837	0.47126	0.527701	0.49446	0.369806	0.548476	0.51662	0.602839	0.612535	0.53705	0.377078	0.38608	0.544321	0.52597	0.628116	0.475416	0.395776	0.507271	0.419668	0.600416	0.448407	0.567521	0.466759	0.534626	0.506233	0.495152	0.416898	0	0.524584	0.504848	0.470222	0.494806	0.344875	0.369806	0.390928	0.469875	0.5509	0.493075	0.580679	0.544668	0.394391	0.466066	0.581025	0.563019
4	Goethite	High Quality	LupLancExp1-1-A-E-4-2-29-16S-1	0.453255	0.48892	0.470222	0.483033	0.429363	0.520776	0.493421	0.48615	0.545706	0.54536	0.5509	0.505886	0.501731	0.506579	0.504155	0.515582	0.600069	0.460526	0.493075	0.501385	0.513504	0.524584	0.431787	0.50277	0.465028	0.408241	0.522161	0.404432	0.489266	0.524584	0	0.392313	0.469875	0.490651	0.501385	0.486842	0.494114	0.472992	0.549861	0.529778	0.514543	0.451524	0.467105	0.398199	0.567521	0.391967
5	Goethite	High Quality	LupLancExp1-1-A-E-5-2-30-16S-1	0.424169	0.444598	0.45464	0.489958	0.407895	0.497922	0.495845	0.479917	0.522507	0.552978	0.532202	0.485457	0.474723	0.496884	0.48892	0.485111	0.605956	0.463643	0.489266	0.463296	0.491343	0.510734	0.41205	0.484765	0.442521	0.437673	0.500346	0.405471	0.475416	0.504848	0.392313	0	0.444598	0.501385	0.481994	0.472992	0.479917	0.457064	0.53982	0.514889	0.495152	0.410665	0.442867	0.383657	0.546053	0.387465
4	No Minerals	Low Quality	LupLancExp1-1-A-E-6-2-9-16S-1	0.472299	0.434557	0.465028	0.411357	0.445637	0.398892	0.45741	0.472645	0.472299	0.532202	0.534972	0.45464	0.416551	0.431787	0.48338	0.477493	0.502078	0.49446	0.418975	0.384349	0.448753	0.520776	0.414127	0.493421	0.442521	0.458449	0.420706	0.429017	0.425554	0.470222	0.469875	0.444598	0	0.405125	0.436634	0.432133	0.404086	0.409626	0.440443	0.388504	0.514889	0.450485	0.424861	0.414474	0.443906	0.479571
4	Kaolinite	Low Quality	LupLancExp1-1-A-E-7-2-39-16S-1	0.515582	0.476454	0.493767	0.408241	0.509003	0.434557	0.469183	0.5	0.467798	0.547438	0.581371	0.49169	0.424861	0.438366	0.518352	0.508657	0.540859	0.54536	0.45464	0.394737	0.477147	0.558518	0.44633	0.550208	0.525623	0.508657	0.426593	0.504501	0.444945	0.494806	0.490651	0.501385	0.405125	0	0.457064	0.474723	0.456717	0.416898	0.490651	0.430748	0.5509	0.514889	0.452909	0.450485	0.436634	0.525277
2	Kaolinite	No Litter	LupLancExp1-1-A-E-8-2-32-16S-1	0.529086	0.491343	0.456025	0.443906	0.512119	0.473684	0.353878	0.522853	0.496191	0.559557	0.57964	0.506579	0.384349	0.346607	0.519391	0.495845	0.585873	0.493767	0.359418	0.450831	0.378116	0.57964	0.420014	0.555748	0.459141	0.513504	0.462604	0.448407	0.382618	0.344875	0.501385	0.481994	0.436634	0.457064	0	0.358726	0.353878	0.444252	0.516967	0.478532	0.56856	0.524238	0.355956	0.450139	0.548823	0.507271
3	Kaolinite	No Litter	LupLancExp1-1-A-F-1-2-33-16S-1	0.515928	0.485111	0.480956	0.484072	0.510734	0.461219	0.367036	0.522507	0.521122	0.546745	0.570637	0.512119	0.389889	0.356994	0.524931	0.512119	0.605956	0.489958	0.362188	0.444252	0.407548	0.563019	0.422784	0.552285	0.461911	0.499654	0.494114	0.461219	0.409626	0.369806	0.486842	0.472992	0.432133	0.474723	0.358726	0	0.324792	0.454986	0.53151	0.491343	0.55367	0.498961	0.353878	0.438366	0.561981	0.500693
1	No Minerals	No Litter	LupLancExp1-1-A-F-10-2-1-16S-1	0.533241	0.481302	0.470568	0.470568	0.49446	0.437327	0.355956	0.521468	0.517313	0.551593	0.58241	0.50554	0.351108	0.345914	0.504155	0.512812	0.595914	0.495152	0.336565	0.423823	0.385734	0.565097	0.40097	0.560942	0.464681	0.496884	0.455679	0.442867	0.368767	0.390928	0.494114	0.479917	0.404086	0.456717	0.353878	0.324792	0	0.457064	0.501385	0.466413	0.550208	0.50831	0.362188	0.430402	0.538089	0.524584
2	Goethite	Low Quality	LupLancExp1-1-A-F-2-2-22-16S-1	0.522507	0.482341	0.4491	0.34349	0.49446	0.453255	0.459834	0.488573	0.436981	0.568906	0.581371	0.494114	0.455332	0.475069	0.50831	0.507964	0.535665	0.515235	0.475069	0.390582	0.477493	0.563366	0.448407	0.541551	0.47126	0.502424	0.432133	0.448407	0.452562	0.469875	0.472992	0.457064	0.409626	0.416898	0.444252	0.454986	0.457064	0	0.479224	0.420014	0.557825	0.514197	0.436288	0.471953	0.45741	0.464335
3	Kaolinite	Low Quality	LupLancExp1-1-A-F-3-2-38-16S-1	0.573407	0.52874	0.520776	0.483033	0.550554	0.393006	0.541898	0.567867	0.418629	0.614266	0.634695	0.577909	0.517313	0.52597	0.573753	0.571676	0.420014	0.568213	0.512465	0.449792	0.535665	0.612535	0.531163	0.594875	0.542244	0.547438	0.370845	0.543629	0.547784	0.5509	0.549861	0.53982	0.440443	0.490651	0.516967	0.53151	0.501385	0.479224	0	0.495845	0.622576	0.550554	0.527355	0.50277	0.404778	0.570637
3	No Minerals	Low Quality	LupLancExp1-1-A-F-5-2-8-16S-1	0.542244	0.46849	0.484765	0.427632	0.486496	0.432825	0.494806	0.520429	0.485111	0.581025	0.597645	0.509695	0.454294	0.485111	0.527008	0.515235	0.531163	0.538781	0.463989	0.394391	0.467105	0.583102	0.46849	0.549515	0.485457	0.506925	0.457064	0.49169	0.483033	0.493075	0.529778	0.514889	0.388504	0.430748	0.478532	0.491343	0.466413	0.420014	0.495845	0	0.56856	0.52874	0.471953	0.467105	0.460526	0.529778
4	Montmorillonite	High Quality	LupLancExp1-1-A-F-6-2-59-16S-1	0.492729	0.389889	0.502078	0.581717	0.477839	0.565789	0.580332	0.381925	0.601801	0.461565	0.327216	0.411011	0.511427	0.577216	0.402008	0.382271	0.643006	0.544321	0.545706	0.555402	0.539474	0.294321	0.487188	0.34903	0.507618	0.482341	0.554363	0.524931	0.493421	0.580679	0.514543	0.495152	0.514889	0.5509	0.56856	0.55367	0.550208	0.557825	0.622576	0.56856	0	0.489958	0.532548	0.471953	0.575139	0.528393
4	Kaolinite	High Quality	LupLancExp1-1-A-G-1-2-44-16S-1	0.42036	0.44356	0.455332	0.548476	0.396468	0.513504	0.52597	0.504848	0.579294	0.527701	0.525623	0.503116	0.506925	0.521814	0.499307	0.500346	0.606994	0.492382	0.507964	0.504501	0.511773	0.507618	0.442867	0.472992	0.419321	0.420706	0.517313	0.458795	0.509695	0.544668	0.451524	0.410665	0.450485	0.514889	0.524238	0.498961	0.50831	0.514197	0.550554	0.52874	0.489958	0	0.508657	0.399931	0.551247	0.457064
5	Goethite	No Litter	LupLancExp1-1-A-G-2-2-20-16S-1	0.503463	0.47403	0.46572	0.434211	0.478186	0.466759	0.376039	0.497576	0.487188	0.54536	0.544321	0.481648	0.375	0.379848	0.495845	0.502078	0.580679	0.49723	0.368767	0.448753	0.396122	0.546399	0.414474	0.530817	0.476801	0.491343	0.453255	0.402008	0.382964	0.394391	0.467105	0.442867	0.424861	0.452909	0.355956	0.353878	0.362188	0.436288	0.527355	0.471953	0.532548	0.508657	0	0.426247	0.536357	0.471607
2	No Minerals	High Quality	LupLancExp1-1-A-G-3-2-12-16S-1	0.402355	0.441482	0.410665	0.462604	0.402008	0.456371	0.452562	0.467105	0.498269	0.52874	0.501385	0.467105	0.448753	0.445291	0.463643	0.480609	0.57687	0.460526	0.444252	0.456371	0.490997	0.494806	0.363227	0.476454	0.385734	0.38331	0.463989	0.381233	0.444598	0.466066	0.398199	0.383657	0.414474	0.450485	0.450139	0.438366	0.430402	0.471953	0.50277	0.467105	0.471953	0.399931	0.426247	0	0.517659	0.407548
5	Kaolinite	Low Quality	LupLancExp1-1-A-G-4-2-40-16S-1	0.544321	0.509349	0.533934	0.46295	0.555055	0.383657	0.549861	0.543975	0.447368	0.578601	0.600762	0.531856	0.530471	0.551939	0.54536	0.547091	0.448407	0.61115	0.527701	0.420014	0.550554	0.585526	0.53151	0.564058	0.561288	0.541898	0.373269	0.541898	0.537742	0.581025	0.567521	0.546053	0.443906	0.436634	0.548823	0.561981	0.538089	0.45741	0.404778	0.460526	0.575139	0.551247	0.536357	0.517659	0	0.566136
2	Goethite	High Quality	LupLancExp1-1-A-G-5-2-27-16S-1	0.450485	0.501731	0.443906	0.495845	0.424861	0.538781	0.52874	0.510388	0.535665	0.563019	0.55367	0.501731	0.52597	0.530125	0.504155	0.504501	0.595568	0.472645	0.526316	0.509003	0.524931	0.532548	0.463989	0.519044	0.456371	0.412742	0.532548	0.38608	0.504155	0.563019	0.391967	0.387465	0.479571	0.525277	0.507271	0.500693	0.524584	0.464335	0.570637	0.529778	0.528393	0.457064	0.471607	0.407548	0.566136	0
2	No Minerals	No Litter	LupLancExp1-1-A-G-6-2-2-16S-1	0.535665	0.503809	0.478878	0.468144	0.493767	0.468144	0.383657	0.530817	0.533241	0.570983	0.584488	0.520083	0.402701	0.387812	0.530125	0.529086	0.602147	0.504848	0.37777	0.457064	0.404432	0.583449	0.44356	0.561981	0.464335	0.505886	0.481302	0.45464	0.420014	0.395776	0.491343	0.493767	0.442175	0.490651	0.346953	0.341759	0.356648	0.444945	0.530125	0.477493	0.577562	0.511427	0.367729	0.438366	0.541551	0.503809
1	No Minerals	Low Quality	LupLancExp1-1-A-G-7-2-6-16S-1	0.524238	0.461565	0.481648	0.412396	0.496884	0.422784	0.43144	0.50831	0.48615	0.55367	0.588643	0.489266	0.376385	0.421399	0.509003	0.501385	0.536011	0.509003	0.402701	0.40374	0.413089	0.566136	0.427978	0.563366	0.473338	0.533587	0.424169	0.474377	0.41205	0.432825	0.512812	0.491343	0.402008	0.418975	0.426247	0.418283	0.407202	0.397853	0.506233	0.417244	0.552978	0.515582	0.405817	0.462258	0.480263	0.531163
1	Montmorillonite	No Litter	LupLancExp1-1-A-G-9-2-46-16S-1	0.512119	0.42036	0.457064	0.466759	0.494806	0.483726	0.413435	0.455332	0.506925	0.517659	0.526662	0.444252	0.338989	0.411704	0.437327	0.442175	0.586219	0.50831	0.395429	0.445983	0.379501	0.511427	0.396468	0.503116	0.480609	0.502078	0.470568	0.421399	0.334834	0.406163	0.485457	0.463989	0.422091	0.46572	0.399238	0.417936	0.388504	0.438366	0.540512	0.46849	0.506233	0.492382	0.387812	0.416551	0.543975	0.510734
1	Goethite	No Litter	LupLancExp1-1-A-H-1-2-16-16S-1	0.518352	0.484072	0.471953	0.429017	0.512119	0.454986	0.375346	0.503116	0.503116	0.543629	0.567867	0.501385	0.388158	0.376039	0.503116	0.505194	0.59072	0.493421	0.355609	0.448407	0.399584	0.559211	0.413089	0.555748	0.45741	0.507964	0.461565	0.427978	0.394737	0.360457	0.495152	0.475762	0.431787	0.471607	0.340374	0.373961	0.356994	0.430055	0.512119	0.48338	0.55644	0.506233	0.338643	0.424169	0.534626	0.508657
3	No Minerals	No Litter	LupLancExp1-1-A-H-10-2-3-16S-1	0.50831	0.475416	0.452562	0.452216	0.487188	0.462604	0.346953	0.519737	0.510734	0.556787	0.577562	0.493075	0.377078	0.353186	0.50554	0.509349	0.588643	0.480263	0.359072	0.444598	0.406163	0.56856	0.384349	0.532895	0.427632	0.505194	0.453947	0.436288	0.394391	0.354917	0.468144	0.476801	0.424169	0.443213	0.340028	0.364958	0.352147	0.43144	0.536011	0.456717	0.546745	0.509003	0.352147	0.427978	0.54813	0.504155
1	Kaolinite	High Quality	LupLancExp1-1-A-H-2-2-41-16S-1	0.391967	0.457064	0.435942	0.507618	0.400277	0.51662	0.510042	0.489266	0.563366	0.493767	0.506233	0.488573	0.493767	0.514543	0.479224	0.484072	0.586219	0.498961	0.492382	0.478878	0.503116	0.490651	0.398199	0.456371	0.418975	0.391967	0.52597	0.426247	0.480956	0.557825	0.421053	0.41482	0.443906	0.50554	0.514889	0.476108	0.486842	0.500346	0.557133	0.510388	0.471953	0.374307	0.471953	0.381233	0.550208	0.413089
4	No Minerals	No Litter	LupLancExp1-1-A-H-3-2-4-16S-1	0.526662	0.469183	0.460526	0.461911	0.505194	0.462604	0.374654	0.517313	0.498615	0.556094	0.584141	0.513504	0.352147	0.370152	0.499307	0.51108	0.597992	0.522507	0.349723	0.434557	0.426939	0.559557	0.406163	0.563712	0.484765	0.482341	0.463989	0.429363	0.394044	0.385734	0.490997	0.486496	0.42313	0.445637	0.364958	0.374654	0.332756	0.456717	0.519391	0.453947	0.569598	0.511773	0.366343	0.434903	0.542244	0.502424
2	Goethite	No Litter	LupLancExp1-1-A-H-4-2-17-16S-1	0.511427	0.477493	0.468144	0.45464	0.519044	0.453255	0.378809	0.519391	0.48615	0.529778	0.577562	0.498269	0.396468	0.365651	0.513158	0.485457	0.59072	0.516274	0.378463	0.449446	0.405817	0.568213	0.414127	0.554017	0.472992	0.512465	0.468144	0.418283	0.404778	0.36669	0.475069	0.470914	0.439751	0.465028	0.352147	0.348338	0.362881	0.445637	0.53151	0.477839	0.550208	0.503463	0.341413	0.42036	0.52874	0.490651
5	Montmorillonite	No Litter	LupLancExp1-1-A-H-5-2-50-16S-1	0.504155	0.442175	0.472299	0.484072	0.514889	0.461911	0.419321	0.475416	0.526662	0.504848	0.529432	0.452216	0.339681	0.405471	0.463643	0.458102	0.598338	0.512119	0.380886	0.4491	0.362881	0.521814	0.41482	0.532548	0.470914	0.490305	0.469529	0.4259	0.343144	0.432133	0.488573	0.475416	0.4259	0.459488	0.389543	0.382271	0.351801	0.457064	0.540512	0.475416	0.520776	0.486496	0.381925	0.427632	0.544668	0.494114
3	Goethite	No Litter	LupLancExp1-1-A-H-6-2-18-16S-1	0.526316	0.477493	0.468144	0.463989	0.503463	0.4491	0.353878	0.507964	0.489612	0.541551	0.578601	0.504848	0.377078	0.37223	0.51385	0.510734	0.59072	0.485803	0.371537	0.456371	0.397161	0.588989	0.411011	0.542244	0.454986	0.506233	0.466413	0.445637	0.395776	0.344875	0.490305	0.475762	0.423823	0.458795	0.34072	0.364266	0.352839	0.445983	0.532895	0.492729	0.551247	0.505886	0.34626	0.434211	0.546399	0.521468
5	Goethite	Low Quality	LupLancExp1-1-B-A-6-2-25-16S-1	0.648892	0.627078	0.644737	0.539474	0.638504	0.501731	0.657202	0.640928	0.405817	0.691482	0.700139	0.634349	0.646468	0.640928	0.639197	0.640928	0.424169	0.699446	0.624654	0.551593	0.657548	0.679709	0.642313	0.669321	0.661011	0.63608	0.451524	0.620845	0.648199	0.665512	0.615997	0.619806	0.561634	0.551247	0.634003	0.656856	0.627078	0.548476	0.441828	0.571676	0.680402	0.645083	0.62223	0.609418	0.479224	0.618421
1	Kaolinite	No Litter	LupLancExp1-1-B-B-6-2-31-16S-1	0.534972	0.516967	0.519737	0.484765	0.530471	0.485457	0.424515	0.546745	0.522507	0.575139	0.583449	0.517313	0.443213	0.433864	0.529778	0.521122	0.589681	0.577216	0.400623	0.455679	0.471607	0.574792	0.459834	0.564751	0.531856	0.536357	0.496191	0.469875	0.433864	0.481648	0.523546	0.50554	0.463989	0.469529	0.430748	0.427978	0.40097	0.479224	0.559211	0.507618	0.5741	0.52874	0.403393	0.472299	0.565789	0.531163
3	Goethite	Low Quality	LupLancExp1-1-B-C-6-2-23-16S-1	0.586565	0.51108	0.521122	0.451524	0.557825	0.516274	0.544321	0.530125	0.513158	0.636427	0.623615	0.539127	0.539127	0.538781	0.562673	0.531856	0.583449	0.51385	0.560249	0.498269	0.551939	0.600416	0.560942	0.569598	0.522853	0.577909	0.495845	0.559211	0.539474	0.524584	0.55367	0.538435	0.471953	0.490997	0.538435	0.559557	0.554017	0.405817	0.537396	0.461911	0.585873	0.565789	0.534626	0.566828	0.500346	0.564751
4	No Minerals	High Quality	LupLancExp1-1-B-D-6-2-14-16S-1	0.42867	0.450139	0.442521	0.508657	0.395776	0.484418	0.512119	0.475069	0.548823	0.541205	0.481994	0.471607	0.474377	0.50554	0.477839	0.463296	0.588643	0.489958	0.495499	0.477147	0.500693	0.472992	0.427978	0.459141	0.410319	0.392313	0.515582	0.42036	0.461565	0.529778	0.440443	0.395083	0.439404	0.516967	0.504848	0.479224	0.477493	0.490997	0.536011	0.509695	0.463989	0.410319	0.474377	0.375346	0.53982	0.422091
[truncated: 14 more columns]

## Sheet: Figure 4c
Replicate	Mineral treatment	Litter treatment	% litter C respired	Abundance weighted 16S rRNA gene copy number			Mineral	var1	var2	cor	statistic	p	conf.low	conf.high	method
1	No Minerals	Low Quality	66.4556	2.40269			Goethite	% litter C respired	Abundance weighted 16S rRNA gene copy number	0.71	2.87222	0.0208	0.150334	0.926498	Pearson two.sided
2	No Minerals	Low Quality	66.3335	2.40044			Kaolinite	% litter C respired	Abundance weighted 16S rRNA gene copy number	0.87	4.92409	0.00116	0.523095	0.968167	Pearson two.sided
3	No Minerals	Low Quality	62.9435	2.41769			Montmorillonite	% litter C respired	Abundance weighted 16S rRNA gene copy number	0.75	3.18734	0.0129	0.223676	0.936539	Pearson two.sided
4	No Minerals	Low Quality	65.2616	2.48844			No Minerals	% litter C respired	Abundance weighted 16S rRNA gene copy number	0.6	2.10219	0.0687	-0.0530187	0.891364	Pearson two.sided
5	No Minerals	Low Quality	62.4141	2.47033
1	No Minerals	High Quality	75.0277	2.56903
2	No Minerals	High Quality	73.4552	2.51651
3	No Minerals	High Quality	71.4012	2.64049
4	No Minerals	High Quality	71.0417	2.66016
5	No Minerals	High Quality	71.2909	2.43832
1	Goethite	Low Quality	62.4235	2.30814
2	Goethite	Low Quality	62.4176	2.42591
3	Goethite	Low Quality	61.0181	2.44091
4	Goethite	Low Quality	63.2363	2.34643
5	Goethite	Low Quality	62.2988	2.46082
1	Goethite	High Quality	72.7079	2.50142
2	Goethite	High Quality	71.1183	2.61323
3	Goethite	High Quality	70.453	2.54866
4	Goethite	High Quality	69.6781	2.47145
5	Goethite	High Quality	67.3211	2.55826
1	Kaolinite	Low Quality	64.8905	2.3549
2	Kaolinite	Low Quality	61.369	2.38752
3	Kaolinite	Low Quality	64.2893	2.43344
4	Kaolinite	Low Quality	60.4588	2.28611
5	Kaolinite	Low Quality	60.1024	2.36572
1	Kaolinite	High Quality	71.4133	2.53657
2	Kaolinite	High Quality	71.7829	2.48867
3	Kaolinite	High Quality	70.4326	2.60975
4	Kaolinite	High Quality	70.5627	2.59686
5	Kaolinite	High Quality	68.4764	2.55796
1	Montmorillonite	Low Quality	35.8732	2.65489
2	Montmorillonite	Low Quality	38.39	2.55329
3	Montmorillonite	Low Quality	36.6535	2.59718
4	Montmorillonite	Low Quality	39.6087	2.60305
5	Montmorillonite	Low Quality	32.9575	2.73765
1	Montmorillonite	High Quality	59.7757	2.78318
2	Montmorillonite	High Quality	61.339	2.75472
3	Montmorillonite	High Quality	62.0732	2.74698
4	Montmorillonite	High Quality	58.5362	2.83304
5	Montmorillonite	High Quality	57.9039	2.83372

[truncated: 15 more sheets: Figure 4d, Figure 5a, Figure 5b, Figure 5c, Figure 5d, Figure S1a, Figure S1b, Figure S1c, Figure S2a, Figure S2b, Figure S2c, Figure S2d, Figure S3, Figure S4, Figure S5]
